# Supplementary material for: A benchmark and an algorithm for detecting germline transposon insertions and measuring de novo transposon insertion frequencies
Source: Nucleic Acids Res. 2021 Jan 28;49(8):e44. doi: 10.1093/nar/gkab010 (PMC8096211; doi:10.1093/nar/gkab010)
Supplement: gkab010_Supplemental_Files [file gkab010_supplemental_files.zip]

Archive with 5 entries (5 files):
- Supplementary Table S1.xlsx
- Supplementary Table S2.xlsx
- Supplementary Table S3.xlsx
- Supplementary Table S4.xlsx
- TEMP2 (Supplementary Materials).pdf
