# Supplementary material for: A benchmark and an algorithm for detecting germline transposon insertions and measuring de novo transposon insertion frequencies
Source: Nucleic Acids Res. 2021 Jan 28;49(8):e44. doi: 10.1093/nar/gkab010 (PMC8096211; doi:10.1093/nar/gkab010)
Supplement: gkab010_Supplemental_Files [file gkab010_supplemental_files.zip › Supplementary Table S1.xlsx]

## Sheet: Legend
Supplementary Table S1 (Related to Supplementary Figure 1). Simulated transposon insertions.
This table contains detailed information for 400 germline transposon insertions (each insertion was at the same location in all genomes) and 200,000 somatic transposon insertions (20 per genome, all at different genome locations) in 10,000 simulated genomes. The coordinates of simulated insertion sites, the ends of inserted transposons, and the frequencies of simulated insertions are listed for e…

## Sheet: germline insertions
Supplementary Table 1. Related to Supplementary Figure 1. Simulated transposon insertions.
360 full-length and 40 partial-length simulated germline insertions
chr	start	end	transposon:transposonStart:transposonEnd	frequency	strand
chr2L	480428	480429	FBgn0067418_Helitron:1:564	0.5	-
chr2L	595127	595128	FBgn0004905_S-element:1:1736	0.5	+
chr2L	966476	966477	FBgn0067381_hopper2:1:1593	1	+
chr2L	1174340	1174341	FBgn0063755_Osvaldo:1:1543	0.5	-
chr2L	1214748	1214749	FBgn0063439_diver2:1:4917	0.75	-
chr2L	1528832	1528833	FBgn0063505_G4:1:3856	0.5	+
chr2L	1924498	1924499	FBgn0044355_Quasimodo:1:7387	0.25	-
chr2L	2936424	2936425	FBgn0063432_gypsy5:1:7369	0.75	-
chr2L	3164310	3164311	FBgn0063435_gypsy2:1:6841	1	-
chr2L	3495652	3495653	FBgn0000005_297:1:6995	0.25	-
chr2L	3600450	3600451	FBgn0067420_Fw3:1:3132	1	-
chr2L	3929617	3929618	FBgn0002698_mdg3:1:5519	0.25	+
chr2L	4245870	4245871	FBgn0003007_opus:1:7521	0.5	+
chr2L	4305362	4305363	FBgn0001249_I-element:2000:5371	1	+
chr2L	4358637	4358638	FBgn0063432_gypsy5:1:7369	0.25	-
chr2L	4597636	4597637	FBgn0067380_invader6:1:4885	0.75	+
chr2L	5193522	5193523	FBgn0026410_Tc1:1:1666	0.5	+
chr2L	5427591	5427592	FBgn0067385_gypsy12:1:10218	0.25	-
chr2L	5448859	5448860	FBgn0063369_transib4:1:2656	1	-
chr2L	5698145	5698146	FBgn0067405_R1-2:1:3216	0.75	+
chr2L	5801991	5801992	FBgn0000481_Doc:1000:3000	0.5	+
chr2L	5950006	5950007	FBgn0046110_Juan:1:4236	1	+
chr2L	6224874	6224875	FBgn0001181_HB:1:1653	0.25	+
chr2L	6276631	6276632	FBgn0067624_BS3:1:1790	0.75	+
chr2L	6289319	6289320	FBgn0000481_Doc:1000:3000	0.25	+
chr2L	7766769	7766770	FBgn0000349_copia:1:5143	0.25	-
chr2L	7821661	7821662	FBgn0069340_Tc1-2:1:1644	1	+
chr2L	7880628	7880629	FBgn0061485_rover:1:7318	0.75	+
chr2L	8006456	8006457	FBgn0063755_Osvaldo:1:1543	1	+
chr2L	8351822	8351823	FBgn0000005_297:1:6995	0.5	-
chr2L	8437439	8437440	FBgn0001181_HB:1:1653	1	+
chr2L	8829180	8829181	FBgn0001249_I-element:2000:5371	1	-
chr2L	9123511	9123512	FBgn0067385_gypsy12:1:10218	1	-
chr2L	9544148	9544149	FBgn0067385_gypsy12:1:10218	0.25	+
chr2L	9770535	9770536	FBgn0042231_X-element:1:4740	0.75	+
chr2L	9812086	9812087	FBgn0046110_Juan:1:4236	0.25	+
chr2L	10116343	10116344	FBgn0001100_G-element:1:4346	0.5	+
chr2L	11012827	11012828	FBgn0000652_F-element:1:3000	1	-
chr2L	11031126	11031127	FBgn0063917_McClintock:1:6450	0.75	-
chr2L	11291616	11291617	FBgn0069433_G5A:1:2841	1	+
chr2L	11499359	11499360	FBgn0063430_invader1:1:4032	1	+
chr2L	11505326	11505327	FBgn0005773_Bari1:1:1728	0.75	-
chr2L	11646788	11646789	FBgn0063426_invader5:1:4038	0.25	-
chr2L	11653436	11653437	FBgn0067421_Fw2:1:3961	0.25	-
chr2L	12590213	12590214	FBgn0063917_McClintock:1:6450	0.75	+
chr2L	12760101	12760102	FBgn0003122_pogo:1:2121	0.5	-
chr2L	12965946	12965947	FBgn0063369_transib4:1:2656	0.75	+
chr2L	13063146	13063147	FBgnnnnnnnn_HMS-Beagle2:1:7220	1	+
chr2L	13096089	13096090	FBgn0001249_I-element:2000:5371	0.75	+
chr2L	13308695	13308696	FBgn0063436_gtwin:1:7411	0.5	-
chr2L	13382910	13382911	FBgn0067623_BS4:1:754	0.5	-
chr2L	13489302	13489303	FBgn0063917_McClintock:1:6450	0.5	+
chr2L	13838233	13838234	FBgn0063503_G6:1:2042	0.25	-
chr2L	13925071	13925072	FBgn0000481_Doc:1000:3000	1	-
chr2L	14081758	14081759	FBgn0069340_Tc1-2:1:1644	0.5	+
chr2L	14203907	14203908	FBgn0001210_hobo:1:2959	0.5	-
chr2L	14631807	14631808	FBgn0026416_INE-1:1:611	1	+
chr2L	14713731	14713732	FBgn0063435_gypsy2:1:6841	0.25	+
chr2L	14765666	14765667	FBgn0063426_invader5:1:4038	1	-
chr2L	14871456	14871457	FBgn0002698_mdg3:1:5519	0.5	-
chr2L	15237461	15237462	FBgn0003519_Stalker:1:7256	0.25	+
chr2L	15305568	15305569	FBgn0046110_Juan:1:4236	1	-
chr2L	15579272	15579273	FBgn0067381_hopper2:1:1593	0.75	+
chr2L	15728721	15728722	FBgn0003908_R1A1-element:1:5356	0.5	-
chr2L	16161447	16161448	FBgn0063533_Doc3-element:1:4740	1	-
chr2L	17131144	17131145	FBgn0061191_Tc3:1:1743	0.5	-
chr2L	18426851	18426852	FBgn0001249_I-element:2000:5371	0.25	-
chr2L	18608628	18608629	FBgn0001249_I-element:2000:5371	0.25	-
chr2L	18744338	18744339	FBgn0064134_Bari2:1:1064	1	+
chr2L	19047710	19047711	FBgn0002697_mdg1:1:7480	1	-
chr2L	19143848	19143849	FBgn0046110_Juan:1:4236	0.75	-
chr2L	19591875	19591876	FBgn0026410_Tc1:1:1666	0.75	-
chr2L	19630012	19630013	FBgn0010103_aurora-element:1:4263	1	-
chr2L	19749141	19749142	FBgn0001210_hobo:1:2959	0.25	-
chr2L	19873773	19873774	FBgn0001249_I-element:2000:5371	0.25	+
chr2L	19943632	19943633	FBgn0067623_BS4:1:754	0.75	+
chr2L	20468732	20468733	FBgn0002697_mdg1:1:7480	0.5	+
chr2L	20835469	20835470	FBgn0069340_Tc1-2:1:1644	0.25	-
chr2L	21365857	21365858	FBgnnnnnnnn_HMS-Beagle2:1:7220	0.75	-
chr2L	21558415	21558416	FBgn0064134_Bari2:1:1064	0.5	-
chr2L	21812392	21812393	FBgn0046110_Juan:1:4236	0.25	+
chr2L	22170513	22170514	FBgn0001249_I-element:2000:5371	1	+
chr2L	22172370	22172371	FBgn0000224_BS:1:5142	0.75	-
chr2L	22265596	22265597	FBgn0063505_G4:1:3856	0.25	-
chr2R	2234387	2234388	FBgn0063505_G4:1:3856	1	+
chr2R	2676342	2676343	FBgn0000481_Doc:1000:3000	0.5	+
chr2R	3113771	3113772	FBgn0002949_NOF:1:4347	0.75	-
chr2R	3561092	3561093	FBgn0002698_mdg3:1:5519	0.75	-
chr2R	4197150	4197151	FBgn0067418_Helitron:1:564	0.75	+
chr2R	4598658	4598659	FBgn0001210_hobo:1:2959	0.25	-
chr2R	5126097	5126098	FBgn0061485_rover:1:7318	1	-
chr2R	5837233	5837234	FBgn0002698_mdg3:1:5519	1	-
chr2R	5957472	5957473	FBgn0000638_FB:1:1106	0.25	+
chr2R	6784668	6784669	FBgn0063371_transib2:1:2844	0.75	-
chr2R	7082114	7082115	FBgn0003055_P-element:1:2907	0.5	-
chr2R	7196563	7196564	FBgn0023131_ZAM:1:8435	0.5	+
chr2R	7691470	7691471	FBgn0063467_Rt1c:1:5443	1	-
chr2R	7994131	7994132	FBgn0063755_Osvaldo:1:1543	0.5	-
chr2R	8443062	8443063	FBgn0063370_transib3:1:2883	0.75	-
chr2R	8514034	8514035	FBgn0067421_Fw2:1:3961	0.5	-
chr2R	8599772	8599773	FBgn0042231_X-element:1:4740	1	-
chr2R	8735179	8735180	FBgn0002697_mdg1:1:7480	0.5	-
chr2R	8756188	8756189	FBgn0063467_Rt1c:1:5443	0.5	+
chr2R	9104515	9104516	FBgn0063505_G4:1:3856	0.75	+
chr2R	9226441	9226442	FBgn0001100_G-element:1:4346	0.75	-
chr2R	9402958	9402959	FBgn0000652_F-element:1:4708	0.5	-
chr2R	9766953	9766954	FBgn0063533_Doc3-element:1:4740	0.25	+
chr2R	10749438	10749439	FBgn0063755_Osvaldo:1:1543	0.25	-
chr2R	10975660	10975661	FBgn0067381_hopper2:1:1593	0.25	+
chr2R	11063420	11063421	FBgn0063425_jockey2:1:3428	0.25	-
chr2R	11076280	11076281	FBgn0026416_INE-1:1:611	0.75	-
chr2R	11092327	11092328	FBgn0000652_F-element:1:3000	0.5	-
chr2R	11147892	11147893	FBgn0063505_G4:1:3856	0.5	+
chr2R	11873127	11873128	FBgn0000224_BS:1:5142	1	+
chr2R	11907558	11907559	FBgn0067405_R1-2:1:3216	0.25	-
chr2R	12107367	12107368	FBgn0000224_BS:1:5142	0.25	+
chr2R	12815626	12815627	FBgn0067385_gypsy12:1:10218	0.75	+
chr2R	13373916	13373917	FBgn0046110_Juan:1:4236	0.75	+
chr2R	13933978	13933979	FBgn0003909_R2-element:1:3607	0.75	-
chr2R	14144177	14144178	FBgn0067405_R1-2:1:3216	0.5	-
chr2R	14514481	14514482	FBgn0063369_transib4:1:2656	0.25	-
chr2R	14757415	14757416	FBgn0063371_transib2:1:2844	1	-
chr2R	14915463	14915464	FBgn0061191_Tc3:1:1743	1	-
chr2R	15744239	15744240	FBgn0067624_BS3:1:1790	0.25	-
chr2R	15903187	15903188	FBgn0002698_mdg3:1:5519	1	-
chr2R	16307795	16307796	FBgn0063436_gtwin:1:7411	1	-
chr2R	16685980	16685981	FBgn0063440_baggins:1:5453	0.25	+
chr2R	16828388	16828389	FBgn0046110_Juan:1:4236	0.5	+
chr2R	17050752	17050753	FBgn0001181_HB:1:1653	0.5	+
chr2R	18034548	18034549	FBgn0002949_NOF:1:4347	0.25	+
chr2R	18161151	18161152	FBgn0067380_invader6:1:4885	0.5	+
chr2R	18812987	18812988	FBgn0000005_297:1:6995	0.25	+
chr2R	19023613	19023614	FBgn0063505_G4:1:3856	0.75	-
chr2R	19379181	19379182	FBgn0067421_Fw2:1:3961	1	-
chr2R	19801632	19801633	FBgn0004905_S-element:1:1736	1	+
chr2R	19970412	19970413	FBgn0063900_Q-element:1:759	1	-
chr2R	20654104	20654105	FBgn0067381_hopper2:1:1593	0.5	+
chr2R	20869599	20869600	FBgn0003908_R1A1-element:1:5356	0.75	+
chr2R	20954620	20954621	FBgn0067624_BS3:1:1790	0.25	-
chr2R	20973973	20973974	FBgn0001249_I-element:2000:5371	0.25	+
chr2R	21344403	21344404	FBgn0026416_INE-1:1:611	0.25	+
chr2R	21608610	21608611	FBgn0067385_gypsy12:1:10218	0.75	-
chr2R	21689709	21689710	FBgn0001100_G-element:1:4346	0.25	-
chr2R	22018670	22018671	FBgn0063436_gtwin:1:7411	0.25	-
chr2R	22454085	22454086	FBgn0002949_NOF:1:4347	0.5	+
chr2R	22750255	22750256	FBgn0000224_BS:1:5142	0.75	-
chr2R	22894303	22894304	FBgn0003909_R2-element:1:3607	0.5	+
chr2R	23284074	23284075	FBgn0001249_I-element:2000:5371	1	+
chr2R	23466516	23466517	FBgn0063371_transib2:1:2844	0.5	+
chr2R	23519689	23519690	FBgn0000224_BS:1:5142	0.5	-
chr2R	23768549	23768550	FBgn0000652_F-element:1:4708	0.25	+
chr2R	23797113	23797114	FBgn0067380_invader6:1:4885	0.25	+
chr2R	23961844	23961845	FBgn0063432_gypsy5:1:7369	0.5	+
chr2R	25075747	25075748	FBgn0063371_transib2:1:2844	0.5	-
chr2R	25115639	25115640	FBgn0023131_ZAM:1:8435	0.75	-
chr2R	25141379	25141380	FBgn0002697_mdg1:1:7480	0.25	-
chr3L	392345	392346	FBgn0001210_hobo:1:2959	0.75	-
chr3L	577490	577491	FBgn0063433_gypsy4:1:6852	1	-
chr3L	851167	851168	FBgn0002697_mdg1:1:7480	0.75	+
chr3L	1038403	1038404	FBgn0000652_F-element:1:3000	0.5	+
chr3L	1152957	1152958	FBgn0061485_rover:1:7318	0.5	+
chr3L	1735478	1735479	FBgn0063433_gypsy4:1:6852	0.75	+
chr3L	1847871	1847872	FBgn0067418_Helitron:1:564	0.25	+
chr3L	1908367	1908368	FBgn0000652_F-element:1:3000	1	+
chr3L	2486060	2486061	FBgn0001249_I-element:2000:5371	0.5	-
chr3L	3303483	3303484	FBgn0043969_diver:1:6112	0.25	+
chr3L	3816606	3816607	FBgn0063435_gypsy2:1:6841	0.75	-
chr3L	4544982	4544983	FBgn0000005_297:1:6995	0.5	-
chr3L	5131471	5131472	FBgn0063900_Q-element:1:759	0.75	+
chr3L	5510685	5510686	FBgn0003007_opus:1:7521	0.25	-
chr3L	5630726	5630727	FBgn0001100_G-element:1:4346	1	-
chr3L	5926356	5926357	FBgn0063369_transib4:1:2656	0.25	+
chr3L	6217335	6217336	FBgn0000652_F-element:1:4708	0.75	+
chr3L	6356036	6356037	FBgn0043969_diver:1:6112	1	+
chr3L	6899779	6899780	FBgn0063506_G3:1:4605	0.75	+
chr3L	7462085	7462086	FBgn0067380_invader6:1:4885	1	-
chr3L	7724125	7724126	FBgn0023131_ZAM:1:8435	1	-
chr3L	7911663	7911664	FBgn0063433_gypsy4:1:6852	0.5	-
chr3L	8282143	8282144	FBgn0067420_Fw3:1:3132	0.5	-
chr3L	8579609	8579610	FBgnnnnnnnn_HMS-Beagle2:1:7220	0.25	+
chr3L	9493255	9493256	FBgn0063439_diver2:1:4917	0.25	+
chr3L	10217879	10217880	FBgn0046110_Juan:1:4236	0.75	-
chr3L	11497963	11497964	FBgn0063506_G3:1:4605	0.5	-
chr3L	11510965	11510966	FBgn0005384_3S18:1:6126	0.25	+
chr3L	11594172	11594173	FBgn0001100_G-element:1:4346	0.75	-
chr3L	11786851	11786852	FBgn0063436_gtwin:1:7411	0.75	-
chr3L	12066561	12066562	FBgn0002698_mdg3:1:5519	0.25	+
chr3L	12175667	12175668	FBgn0063371_transib2:1:2844	0.75	+
chr3L	12854811	12854812	FBgn0003519_Stalker:1:7256	1	-
chr3L	12978973	12978974	FBgn0063503_G6:1:2042	0.5	-
chr3L	13355016	13355017	FBgn0004082_Tirant:1:8526	1	-
chr3L	13479144	13479145	FBgn0063426_invader5:1:4038	0.75	+
chr3L	13617035	13617036	FBgn0063369_transib4:1:2656	0.75	+
chr3L	14165682	14165683	FBgn0069433_G5A:1:2841	0.25	+
chr3L	15215740	15215741	FBgn0069340_Tc1-2:1:1644	0.75	+
chr3L	15363728	15363729	FBgn0000005_297:1:6995	0.75	-
chr3L	15746908	15746909	FBgn0026410_Tc1:1:1666	1	-
chr3L	15992422	15992423	FBgn0046110_Juan:1:4236	0.5	-
chr3L	16403607	16403608	FBgn0064134_Bari2:1:1064	0.25	-
chr3L	16538664	16538665	FBgn0003007_opus:1:7521	0.25	+
chr3L	16610398	16610399	FBgn0023131_ZAM:1:8435	0.25	+
chr3L	16998214	16998215	FBgn0063425_jockey2:1:3428	0.75	-
chr3L	17134763	17134764	FBgn0004082_Tirant:1:8526	0.25	-
chr3L	17676415	17676416	FBgn0067385_gypsy12:1:10218	0.5	+
chr3L	18134401	18134402	FBgn0001181_HB:1:1653	0.75	+
chr3L	18373183	18373184	FBgn0063440_baggins:1:5453	0.75	+
chr3L	19005522	19005523	FBgn0001249_I-element:2000:5371	0.25	+
chr3L	19364132	19364133	FBgn0001249_I-element:2000:5371	0.5	+
chr3L	19466652	19466653	FBgn0001100_G-element:1:4346	1	+
chr3L	19964822	19964823	FBgn0000481_Doc:1000:3000	0.75	-
chr3L	20065794	20065795	FBgn0063435_gypsy2:1:6841	0.5	-
chr3L	20175075	20175076	FBgn0067405_R1-2:1:3216	1	-
chr3L	20447333	20447334	FBgn0064134_Bari2:1:1064	0.75	+
chr3L	20867894	20867895	FBgnnnnnnnn_HMS-Beagle2:1:7220	0.5	+
chr3L	21798022	21798023	FBgn0063426_invader5:1:4038	0.5	-
chr3L	21961951	21961952	FBgn0061513_frogger:1:2483	0.25	-
chr3L	22289573	22289574	FBgn0063432_gypsy5:1:7369	1	-
chr3L	22358721	22358722	FBgn0063440_baggins:1:5453	1	+
chr3L	22861538	22861539	FBgn0001100_G-element:1:4346	0.5	-
chr3L	23714678	23714679	FBgn0063533_Doc3-element:1:4740	0.75	+
chr3L	25797056	25797057	FBgn0063369_transib4:1:2656	0.5	-
chr3L	27267701	27267702	FBgn0063503_G6:1:2042	0.75	+
chr3L	27347099	27347100	FBgn0069433_G5A:1:2841	0.5	-
chr3L	27731337	27731338	FBgn0063900_Q-element:1:759	0.5	+
chr3L	27986910	27986911	FBgn0046110_Juan:1:4236	1	+
chr3R	891429	891430	FBgn0000652_F-element:1:4708	1	+
chr3R	1160838	1160839	FBgn0000652_F-element:1:3000	0.25	+
chr3R	2214999	2215000	FBgn0000224_BS:1:5142	1	+
chr3R	3458264	3458265	FBgn0003007_opus:1:7521	0.5	-
chr3R	3915448	3915449	FBgn0003007_opus:1:7521	0.75	+
chr3R	4606458	4606459	FBgn0063426_invader5:1:4038	0.5	+
chr3R	5937030	5937031	FBgn0001100_G-element:1:4346	0.25	-
chr3R	6281640	6281641	FBgn0010103_aurora-element:1:4263	0.75	+
chr3R	6353245	6353246	FBgn0005773_Bari1:1:1728	1	-
chr3R	6838636	6838637	FBgn0063439_diver2:1:4917	0.5	+
chr3R	7412969	7412970	FBgn0001210_hobo:1:2959	0.75	-
chr3R	7425440	7425441	FBgn0004905_S-element:1:1736	0.25	-
chr3R	7837965	7837966	FBgn0061191_Tc3:1:1743	0.75	-
chr3R	8503348	8503349	FBgn0063917_McClintock:1:6450	1	-
chr3R	8626195	8626196	FBgn0067623_BS4:1:754	0.25	-
chr3R	9039819	9039820	FBgn0063430_invader1:1:4032	0.5	+
chr3R	9239111	9239112	FBgn0001249_I-element:2000:5371	0.75	-
chr3R	9607162	9607163	FBgn0067385_gypsy12:1:10218	0.5	-
chr3R	9623581	9623582	FBgn0003055_P-element:1:2907	0.75	+
chr3R	10105776	10105777	FBgn0003055_P-element:1:2907	1	+
chr3R	11130911	11130912	FBgn0067623_BS4:1:754	1	+
chr3R	11353741	11353742	FBgn0026416_INE-1:1:611	0.5	+
chr3R	11456445	11456446	FBgn0001181_HB:1:1653	0.5	-
chr3R	11514039	11514040	FBgn0063917_McClintock:1:6450	0.25	+
chr3R	11621393	11621394	FBgn0063755_Osvaldo:1:1543	0.25	+
chr3R	11649403	11649404	FBgn0067624_BS3:1:1790	1	+
chr3R	12653332	12653333	FBgn0000652_F-element:1:3000	0.75	+
chr3R	12833521	12833522	FBgn0001249_I-element:2000:5371	0.75	-
chr3R	13010899	13010900	FBgn0063371_transib2:1:2844	1	-
chr3R	14366587	14366588	FBgn0001210_hobo:1:2959	1	+
chr3R	14483633	14483634	FBgn0067624_BS3:1:1790	1	-
chr3R	14712373	14712374	FBgn0044355_Quasimodo:1:7387	0.5	+
chr3R	14936579	14936580	FBgn0000638_FB:1:1106	0.75	-
chr3R	14985176	14985177	FBgn0005773_Bari1:1:1728	0.25	-
chr3R	15206627	15206628	FBgn0067624_BS3:1:1790	0.5	+
chr3R	15436835	15436836	FBgn0063426_invader5:1:4038	0.25	+
chr3R	15487791	15487792	FBgn0046110_Juan:1:4236	0.25	+
chr3R	15900969	15900970	FBgn0003055_P-element:1:2907	0.25	+
chr3R	16195771	16195772	FBgn0004905_S-element:1:1736	0.75	-
chr3R	17069246	17069247	FBgn0010103_aurora-element:1:4263	0.25	-
chr3R	17170877	17170878	FBgn0063506_G3:1:4605	1	+
chr3R	17866188	17866189	FBgn0043969_diver:1:6112	0.5	-
chr3R	19111089	19111090	FBgn0000638_FB:1:1106	0.5	-
chr3R	19197219	19197220	FBgn0063425_jockey2:1:3428	0.5	+
chr3R	19408545	19408546	FBgn0000638_FB:1:1106	1	+
chr3R	19640682	19640683	FBgn0001249_I-element:2000:5371	0.25	-
chr3R	19701325	19701326	FBgn0063433_gypsy4:1:6852	0.25	-
chr3R	19922254	19922255	FBgn0001249_I-element:2000:5371	0.5	+
chr3R	19951182	19951183	FBgn0000005_297:1:6995	1	-
chr3R	20233672	20233673	FBgn0042231_X-element:1:4740	0.25	+
chr3R	21082608	21082609	FBgn0005384_3S18:1:6126	0.75	+
chr3R	21115502	21115503	FBgn0001210_hobo:1:2959	0.5	+
chr3R	21354016	21354017	FBgn0063755_Osvaldo:1:1543	0.75	-
chr3R	21751481	21751482	FBgn0003909_R2-element:1:3607	0.25	+
chr3R	21787095	21787096	FBgn0061513_frogger:1:2483	0.5	+
chr3R	21811708	21811709	FBgn0001210_hobo:1:2959	1	-
chr3R	21908859	21908860	FBgn0000005_297:1:6995	1	+
chr3R	22364592	22364593	FBgn0063426_invader5:1:4038	0.75	+
chr3R	22406841	22406842	FBgn0063505_G4:1:3856	1	+
chr3R	22773688	22773689	FBgn0002697_mdg1:1:7480	0.25	+
chr3R	23091422	23091423	FBgn0004082_Tirant:1:8526	0.5	-
chr3R	23353229	23353230	FBgn0002697_mdg1:1:7480	0.75	-
chr3R	23531982	23531983	FBgn0000481_Doc:1000:3000	1	+
chr3R	24060059	24060060	FBgn0002698_mdg3:1:5519	0.5	+
chr3R	24117701	24117702	FBgn0003519_Stalker:1:7256	0.75	-
chr3R	24387998	24387999	FBgn0063369_transib4:1:2656	0.5	+
chr3R	24700451	24700452	FBgn0003122_pogo:1:2121	0.75	-
chr3R	24753037	24753038	FBgn0000005_297:1:6995	0.75	+
chr3R	24922505	24922506	FBgn0001249_I-element:2000:5371	1	-
chr3R	25080733	25080734	FBgn0067623_BS4:1:754	0.25	+
chr3R	25307692	25307693	FBgn0063370_transib3:1:2883	0.25	+
chr3R	26080645	26080646	FBgn0003909_R2-element:1:3607	0.25	+
chr3R	26194322	26194323	FBgn0003122_pogo:1:2121	0.25	+
chr3R	26255520	26255521	FBgn0063917_McClintock:1:6450	0.25	-
chr3R	26359582	26359583	FBgn0063533_Doc3-element:1:4740	0.5	+
chr3R	26418660	26418661	FBgn0067381_hopper2:1:1593	0.25	+
chr3R	26824580	26824581	FBgn0063900_Q-element:1:759	1	+
chr3R	26833542	26833543	FBgn0063505_G4:1:3856	0.25	-
chr3R	27538819	27538820	FBgn0046110_Juan:1:4236	0.5	+
chr3R	27804073	27804074	FBgn0046110_Juan:1:4236	1	-
chr3R	27975712	27975713	FBgn0003007_opus:1:7521	1	+
chr3R	28267729	28267730	FBgn0067381_hopper2:1:1593	0.75	-
chr3R	28678736	28678737	FBgn0026410_Tc1:1:1666	0.25	+
chr3R	28936759	28936760	FBgn0005384_3S18:1:6126	0.5	-
chr3R	28954336	28954337	FBgn0000481_Doc:1000:3000	0.25	+
chr3R	29137414	29137415	FBgn0061513_frogger:1:2483	1	-
chr3R	29769323	29769324	FBgn0063506_G3:1:4605	0.25	+
chr3R	30122305	30122306	FBgn0063900_Q-element:1:759	0.25	+
chr3R	30206500	30206501	FBgn0046110_Juan:1:4236	0.5	+
chr3R	30596733	30596734	FBgn0067385_gypsy12:1:10218	1	-
chr3R	30795573	30795574	FBgn0000481_Doc:1000:3000	0.75	-
chr3R	30959765	30959766	FBgn0026410_Tc1:1:1666	0.5	+
chr3R	31085306	31085307	FBgn0004082_Tirant:1:8526	0.75	+
chr3R	31181789	31181790	FBgn0000224_BS:1:5142	0.25	-
chr3R	31265118	31265119	FBgn0005384_3S18:1:6126	0.5	+
chr3R	31602634	31602635	FBgn0002698_mdg3:1:5519	0.75	-
chr3R	31696978	31696979	FBgn0063900_Q-element:1:759	0.5	-
chr3R	31857856	31857857	FBgn0061513_frogger:1:2483	0.75	-
chr3R	31936540	31936541	FBgn0001249_I-element:2000:5371	1	-
chr4	107297	107298	FBgn0067381_hopper2:1:1593	1	+
chr4	266757	266758	FBgn0003122_pogo:1:2121	1	-
chr4	823541	823542	FBgn0063755_Osvaldo:1:1543	0.75	+
chr4	977867	977868	FBgn0063917_McClintock:1:6450	0.5	-
chrX	177331	177332	FBgn0061485_rover:1:7318	0.25	-
chrX	544196	544197	FBgn0026410_Tc1:1:1666	0.25	-
chrX	754908	754909	FBgn0063430_invader1:1:4032	0.25	+
chrX	962086	962087	FBgn0067623_BS4:1:754	1	+
chrX	1129807	1129808	FBgn0063900_Q-element:1:759	0.75	-
chrX	1178831	1178832	FBgn0067421_Fw2:1:3961	0.75	+
chrX	1724862	1724863	FBgn0001181_HB:1:1653	1	+
chrX	1941087	1941088	FBgn0067420_Fw3:1:3132	0.75	+
chrX	2670310	2670311	FBgn0000349_copia:1:5143	1	+
chrX	3826273	3826274	FBgn0000652_F-element:1:3000	0.25	-
chrX	4970636	4970637	FBgn0010103_aurora-element:1:4263	0.5	-
chrX	5126006	5126007	FBgn0001181_HB:1:1653	0.25	-
chrX	5169016	5169017	FBgn0003909_R2-element:1:3607	1	+
chrX	5207659	5207660	FBgn0001249_I-element:2000:5371	0.75	+
chrX	5254547	5254548	FBgn0000349_copia:1:5143	0.75	-
chrX	6096020	6096021	FBgn0003908_R1A1-element:1:5356	1	-
chrX	6725850	6725851	FBgn0000224_BS:1:5142	0.5	-
chrX	7589664	7589665	FBgn0063467_Rt1c:1:5443	0.75	+
chrX	7748605	7748606	FBgn0063917_McClintock:1:6450	1	-
chrX	7995394	7995395	FBgn0001181_HB:1:1653	0.75	+
chrX	8109314	8109315	FBgn0046110_Juan:1:4236	0.25	-
chrX	8223159	8223160	FBgn0063430_invader1:1:4032	0.75	+
chrX	8281619	8281620	FBgn0000349_copia:1:5143	0.5	-
chrX	8420053	8420054	FBgn0044355_Quasimodo:1:7387	1	-
chrX	8835915	8835916	FBgn0005773_Bari1:1:1728	0.5	+
chrX	9187474	9187475	FBgn0046110_Juan:1:4236	0.75	-
chrX	9478182	9478183	FBgn0067381_hopper2:1:1593	0.5	-
chrX	9660030	9660031	FBgn0001249_I-element:2000:5371	0.5	+
chrX	9674801	9674802	FBgn0003909_R2-element:1:3607	0.75	+
chrX	10557999	10558000	FBgn0005384_3S18:1:6126	0.75	-
chrX	10770365	10770366	FBgn0043969_diver:1:6112	0.75	+
chrX	10865424	10865425	FBgn0001249_I-element:2000:5371	0.5	-
chrX	10949475	10949476	FBgn0026410_Tc1:1:1666	1	+
chrX	11438397	11438398	FBgn0063425_jockey2:1:3428	1	+
chrX	11782025	11782026	FBgn0067420_Fw3:1:3132	0.25	-
chrX	11825668	11825669	FBgn0003909_R2-element:1:3607	1	+
chrX	12222221	12222222	FBgn0063369_transib4:1:2656	1	+
chrX	12334471	12334472	FBgn0001249_I-element:2000:5371	0.75	+
chrX	12389646	12389647	FBgn0042231_X-element:1:4740	0.5	+
chrX	12651319	12651320	FBgn0063439_diver2:1:4917	1	+
chrX	13476390	13476391	FBgn0001249_I-element:2000:5371	0.75	+
chrX	13605720	13605721	FBgn0044355_Quasimodo:1:7387	0.75	+
chrX	14076165	14076166	FBgn0002697_mdg1:1:7480	1	-
chrX	14261363	14261364	FBgn0069433_G5A:1:2841	0.75	+
chrX	14348534	14348535	FBgn0003007_opus:1:7521	1	+
chrX	14359365	14359366	FBgn0063426_invader5:1:4038	1	-
chrX	15116744	15116745	FBgn0063467_Rt1c:1:5443	0.25	+
chrX	15178144	15178145	FBgn0063371_transib2:1:2844	0.25	+
chrX	15390492	15390493	FBgn0067624_BS3:1:1790	0.5	-
chrX	16472297	16472298	FBgn0063370_transib3:1:2883	0.5	+
chrX	16511915	16511916	FBgn0003519_Stalker:1:7256	0.5	+
chrX	16727345	16727346	FBgn0001249_I-element:2000:5371	0.5	+
chrX	16787026	16787027	FBgn0063440_baggins:1:5453	0.5	-
chrX	16838492	16838493	FBgn0005384_3S18:1:6126	1	+
chrX	16927867	16927868	FBgn0003007_opus:1:7521	0.75	+
chrX	17549751	17549752	FBgn0063371_transib2:1:2844	0.25	+
chrX	17653496	17653497	FBgn0003909_R2-element:1:3607	0.5	-
chrX	18197620	18197621	FBgn0063503_G6:1:2042	1	+
chrX	18372744	18372745	FBgn0005384_3S18:1:6126	1	-
chrX	18557509	18557510	FBgn0063755_Osvaldo:1:1543	1	+
chrX	18663101	18663102	FBgn0000652_F-element:1:3000	0.75	+
chrX	19293164	19293165	FBgn0003908_R1A1-element:1:5356	0.25	+
chrX	19340790	19340791	FBgn0005384_3S18:1:6126	0.25	-
chrX	19495743	19495744	FBgn0026410_Tc1:1:1666	0.75	-
chrX	20120280	20120281	FBgn0067624_BS3:1:1790	0.75	-
chrX	20285584	20285585	FBgn0067623_BS4:1:754	0.5	+
chrX	20513301	20513302	FBgn0063370_transib3:1:2883	1	+
chrX	22596961	22596962	FBgn0063900_Q-element:1:759	0.25	-
chrY	547764	547765	FBgn0002949_NOF:1:4347	1	-
chrY	1112725	1112726	FBgn0067418_Helitron:1:564	1	-
chrY	1141659	1141660	FBgn0067623_BS4:1:754	0.75	-
chrY	3244992	3244993	FBgn0061191_Tc3:1:1743	0.25	-

## Sheet: de novo insertions
Supplementary Table 1. Related to Supplementary Figure 1. Simulated transposon insertions.
200,000 (20 per genome) simulated de novo insertions in 10,000 genomes
chromosome	start	end	TE:TE_start:TE_end	frequency	strand
chr2L	1990844	1990845	FBgn0000349_copia:1:5143	1	+
chr2L	6389500	6389501	FBgn0000481_Doc:1000:3000	1	-
chr2L	14526542	14526543	FBgn0000349_copia:1:5143	1	+
chr2L	18678775	18678776	FBgn0004082_Tirant:1:8526	1	-
chr2R	5924363	5924364	FBgn0000481_Doc:1000:3000	1	+
chr2R	10912435	10912436	FBgn0004082_Tirant:1:8526	1	+
chr2R	12384494	12384495	FBgn0000004_17.6:1:7439	1	-
chr3L	7076604	7076605	FBgn0000005_297:1:6995	1	+
chr3L	9676882	9676883	FBgn0004082_Tirant:1:8526	1	-
chr3R	5409120	5409121	FBgn0000005_297:1:6995	1	+
chr3R	8158392	8158393	FBgn0000349_copia:1:5143	1	+
chr3R	12677590	12677591	FBgn0000005_297:1:6995	1	-
chr3R	13287826	13287827	FBgn0000005_297:1:6995	1	+
chr3R	14613689	14613690	FBgn0000005_297:1:6995	1	+
chr3R	26647274	26647275	FBgn0000349_copia:1:5143	1	-
chr3R	30759272	30759273	FBgn0000652_F-element:1:4708	1	-
chrX	1893200	1893201	FBgn0000005_297:1:6995	1	+
chrX	8395459	8395460	FBgn0000005_297:1:6995	1	-
chrX	9219267	9219268	FBgn0000199_blood:1:7410	1	+
chrX	11699432	11699433	FBgn0000005_297:1:6995	1	+
chr2L	1266680	1266681	FBgn0000005_297:1:6995	1	-
chr2L	4367326	4367327	FBgn0000005_297:1:6995	1	-
chr2L	11872512	11872513	FBgn0000005_297:1:6995	1	-
chr2L	14046154	14046155	FBgn0000005_297:1:6995	1	-
chr2L	15080252	15080253	FBgn0000005_297:1:6995	1	-
chr2L	21292629	21292630	FBgn0004082_Tirant:1:8526	1	+
chr2L	22340882	22340883	FBgn0004082_Tirant:1:8526	1	+
chr2R	7283148	7283149	FBgn0000005_297:1:6995	1	-
chr2R	18410207	18410208	FBgn0000004_17.6:1:7439	1	-
chr2R	22954776	22954777	FBgn0000349_copia:1:5143	1	+
chr3L	2162002	2162003	FBgn0000349_copia:1:5143	1	+
chr3L	10407719	10407720	FBgn0000349_copia:1:5143	1	+
chr3L	11341897	11341898	FBgn0000652_F-element:1:4708	1	+
chr3R	14951313	14951314	FBgn0000481_Doc:1000:3000	1	-
chr3R	15381084	15381085	FBgn0000199_blood:1:7410	1	-
chr3R	17797814	17797815	FBgn0000005_297:1:6995	1	-
chr3R	17913035	17913036	FBgn0000349_copia:1:5143	1	-
chr3R	20298933	20298934	FBgn0004082_Tirant:1:8526	1	-
chr3R	29190083	29190084	FBgn0000481_Doc:1000:3000	1	+
chr3R	29239720	29239721	FBgn0000005_297:1:6995	1	+
chr2L	6244131	6244132	FBgn0000349_copia:1:5143	1	+
chr2L	9169686	9169687	FBgn0004082_Tirant:1:8526	1	-
chr2L	13910405	13910406	FBgn0000349_copia:1:5143	1	+
chr2L	17327962	17327963	FBgn0000005_297:1:6995	1	+
chr2L	19473320	19473321	FBgn0000199_blood:1:7410	1	-
chr2L	20328044	20328045	FBgn0000349_copia:1:5143	1	-
chr2R	15750098	15750099	FBgn0000005_297:1:6995	1	+
chr2R	15951224	15951225	FBgn0004082_Tirant:1:8526	1	-
chr2R	23107756	23107757	FBgn0000005_297:1:6995	1	-
chr3L	19902629	19902630	FBgn0000349_copia:1:5143	1	+
chr3L	20536858	20536859	FBgn0000481_Doc:1000:3000	1	-
chr3L	22901338	22901339	FBgn0000005_297:1:6995	1	+
chr3L	24686160	24686161	FBgn0000005_297:1:6995	1	-
chr3R	3591275	3591276	FBgn0000005_297:1:6995	1	-
chr3R	5195879	5195880	FBgn0004082_Tirant:1:8526	1	+
chr3R	16600948	16600949	FBgn0000004_17.6:1:7439	1	+
chr3R	30997309	30997310	FBgn0000481_Doc:1000:3000	1	-
chrX	6901096	6901097	FBgn0000005_297:1:6995	1	+
chrX	15953979	15953980	FBgn0000652_F-element:1:4708	1	+
chrX	16850182	16850183	FBgn0000005_297:1:6995	1	+
chr2L	6544413	6544414	FBgn0000199_blood:1:7410	1	+
chr2L	7124706	7124707	FBgn0000005_297:1:6995	1	+
chr2L	10432674	10432675	FBgn0000349_copia:1:5143	1	+
chr2L	22550460	22550461	FBgn0000481_Doc:1000:3000	1	-
chr2R	7010905	7010906	FBgn0004082_Tirant:1:8526	1	-
chr2R	11152297	11152298	FBgn0000005_297:1:6995	1	-
chr2R	16656088	16656089	FBgn0000349_copia:1:5143	1	-
chr2R	24163021	24163022	FBgn0004082_Tirant:1:8526	1	+
chr3L	6599905	6599906	FBgn0000005_297:1:6995	1	-
chr3L	11813224	11813225	FBgn0000652_F-element:1:4708	1	+
chr3L	13825788	13825789	FBgn0000481_Doc:1000:3000	1	-
chr3L	18484900	18484901	FBgn0000005_297:1:6995	1	-
chr3L	26514138	26514139	FBgn0000005_297:1:6995	1	+
chr3R	7184609	7184610	FBgn0000004_17.6:1:7439	1	-
chr3R	8660719	8660720	FBgn0000349_copia:1:5143	1	-
chr3R	12206922	12206923	FBgn0000005_297:1:6995	1	-
chr3R	31948928	31948929	FBgn0000005_297:1:6995	1	-
chrX	196878	196879	FBgn0000005_297:1:6995	1	+
chrX	2764943	2764944	FBgn0004082_Tirant:1:8526	1	+
chrY	2414628	2414629	FBgn0000349_copia:1:5143	1	-
chr2L	1318304	1318305	FBgn0000199_blood:1:7410	1	+
chr2L	11370831	11370832	FBgn0000004_17.6:1:7439	1	-
chr2L	14072412	14072413	FBgn0004082_Tirant:1:8526	1	-
chr2L	19527594	19527595	FBgn0000481_Doc:1000:3000	1	-
chr2L	20385292	20385293	FBgn0000349_copia:1:5143	1	-
chr3L	2352775	2352776	FBgn0000005_297:1:6995	1	-
chr3L	7193587	7193588	FBgn0000349_copia:1:5143	1	+
chr3L	13523710	13523711	FBgn0004082_Tirant:1:8526	1	-
chr3L	13964262	13964263	FBgn0000005_297:1:6995	1	-
chr3L	21439384	21439385	FBgn0000349_copia:1:5143	1	+
chr3R	6931340	6931341	FBgn0000349_copia:1:5143	1	-
chr3R	13049949	13049950	FBgn0000005_297:1:6995	1	-
chr3R	18342479	18342480	FBgn0000652_F-element:1:4708	1	+
chr3R	21546377	21546378	FBgn0000005_297:1:6995	1	+
chr3R	22367690	22367691	FBgn0004082_Tirant:1:8526	1	-
chr3R	24555097	24555098	FBgn0000005_297:1:6995	1	-
chr3R	30643208	30643209	FBgn0000005_297:1:6995	1	-
chrX	1584553	1584554	FBgn0000481_Doc:1000:3000	1	+
chrX	2166967	2166968	FBgn0000005_297:1:6995	1	+
chrX	15437549	15437550	FBgn0000005_297:1:6995	1	-
chr2L	4342258	4342259	FBgn0000349_copia:1:5143	1	-
chr2L	4985892	4985893	FBgn0004082_Tirant:1:8526	1	+
chr2L	10005239	10005240	FBgn0000004_17.6:1:7439	1	-
chr2L	12504942	12504943	FBgn0000005_297:1:6995	1	-
chr2L	17046812	17046813	FBgn0000349_copia:1:5143	1	-
chr2L	19226386	19226387	FBgn0000005_297:1:6995	1	+
chr3L	9566386	9566387	FBgn0000005_297:1:6995	1	+
chr3L	9812240	9812241	FBgn0000481_Doc:1000:3000	1	-
chr3L	11173017	11173018	FBgn0000349_copia:1:5143	1	-
chr3L	13895631	13895632	FBgn0000349_copia:1:5143	1	+
chr3L	17220819	17220820	FBgn0000481_Doc:1000:3000	1	+
chr3L	25305773	25305774	FBgn0000005_297:1:6995	1	+
chr3R	12355430	12355431	FBgn0000652_F-element:1:4708	1	+
chr3R	17935884	17935885	FBgn0000005_297:1:6995	1	-
chr3R	23241967	23241968	FBgn0000005_297:1:6995	1	+
chr3R	23879766	23879767	FBgn0000005_297:1:6995	1	-
chr3R	25933553	25933554	FBgn0004082_Tirant:1:8526	1	-
chrX	11674312	11674313	FBgn0004082_Tirant:1:8526	1	-
chrX	19856046	19856047	FBgn0000005_297:1:6995	1	-
chrY	1109847	1109848	FBgn0000199_blood:1:7410	1	+
chr2L	13230194	13230195	FBgn0000005_297:1:6995	1	-
chr2L	20829372	20829373	FBgn0000349_copia:1:5143	1	+
chr2R	4481382	4481383	FBgn0000005_297:1:6995	1	-
chr2R	6888651	6888652	FBgn0000005_297:1:6995	1	+
chr2R	11231096	11231097	FBgn0000005_297:1:6995	1	-
chr2R	19136188	19136189	FBgn0004082_Tirant:1:8526	1	-
chr3L	5202296	5202297	FBgn0000199_blood:1:7410	1	+
chr3L	15357201	15357202	FBgn0000349_copia:1:5143	1	+
chr3L	16780214	16780215	FBgn0000349_copia:1:5143	1	+
chr3L	16847342	16847343	FBgn0000005_297:1:6995	1	+
chr3R	5253603	5253604	FBgn0000004_17.6:1:7439	1	-
chr3R	13542714	13542715	FBgn0000481_Doc:1000:3000	1	+
chr3R	15424896	15424897	FBgn0000005_297:1:6995	1	+
chr3R	18967510	18967511	FBgn0000652_F-element:1:4708	1	+
chr3R	24047757	24047758	FBgn0000005_297:1:6995	1	+
chrX	7986952	7986953	FBgn0000005_297:1:6995	1	-
chrX	8103249	8103250	FBgn0000481_Doc:1000:3000	1	+
chrX	12184207	12184208	FBgn0000349_copia:1:5143	1	-
chrX	21104174	21104175	FBgn0004082_Tirant:1:8526	1	-
chrX	21200410	21200411	FBgn0004082_Tirant:1:8526	1	-
chr2L	1600461	1600462	FBgn0000481_Doc:1000:3000	1	+
chr2L	18281949	18281950	FBgn0000349_copia:1:5143	1	+
chr2R	18349070	18349071	FBgn0000349_copia:1:5143	1	-
chr2R	24425689	24425690	FBgn0000652_F-element:1:4708	1	-
chr2R	24605448	24605449	FBgn0000005_297:1:6995	1	+
chr2R	24768754	24768755	FBgn0004082_Tirant:1:8526	1	+
chr3R	6423609	6423610	FBgn0000005_297:1:6995	1	-
chr3R	21115334	21115335	FBgn0000199_blood:1:7410	1	-
chr3R	21473625	21473626	FBgn0000005_297:1:6995	1	-
chr3R	24468837	24468838	FBgn0000349_copia:1:5143	1	+
chr3R	29649755	29649756	FBgn0000005_297:1:6995	1	-
chrX	1230233	1230234	FBgn0000005_297:1:6995	1	+
chrX	1752017	1752018	FBgn0004082_Tirant:1:8526	1	+
chrX	3697340	3697341	FBgn0000005_297:1:6995	1	+
chrX	12476486	12476487	FBgn0000004_17.6:1:7439	1	-
chrX	13079555	13079556	FBgn0004082_Tirant:1:8526	1	+
chrX	15977214	15977215	FBgn0000349_copia:1:5143	1	+
chrX	16640185	16640186	FBgn0000005_297:1:6995	1	-
chrX	18065046	18065047	FBgn0000481_Doc:1000:3000	1	+
chrX	19007312	19007313	FBgn0000005_297:1:6995	1	+
chr2L	5985335	5985336	FBgn0000349_copia:1:5143	1	+
chr2R	2074877	2074878	FBgn0000349_copia:1:5143	1	+
chr2R	6080360	6080361	FBgn0000005_297:1:6995	1	+
chr2R	10385575	10385576	FBgn0000005_297:1:6995	1	-
chr2R	13525403	13525404	FBgn0004082_Tirant:1:8526	1	-
chr2R	19840731	19840732	FBgn0000005_297:1:6995	1	-
chr2R	22134810	22134811	FBgn0000481_Doc:1000:3000	1	+
chr2R	24079700	24079701	FBgn0000652_F-element:1:4708	1	+
chr2R	24220165	24220166	FBgn0000349_copia:1:5143	1	-
chr3L	2544696	2544697	FBgn0000004_17.6:1:7439	1	+
chr3L	13292826	13292827	FBgn0000005_297:1:6995	1	+
chr3L	13596115	13596116	FBgn0000005_297:1:6995	1	-
chr3L	18409362	18409363	FBgn0000005_297:1:6995	1	+
chr3L	19331657	19331658	FBgn0000349_copia:1:5143	1	-
chr3R	4953770	4953771	FBgn0000199_blood:1:7410	1	-
chr3R	16354939	16354940	FBgn0004082_Tirant:1:8526	1	-
chr3R	19339811	19339812	FBgn0000005_297:1:6995	1	-
chr3R	25628484	25628485	FBgn0000481_Doc:1000:3000	1	+
chrX	13664557	13664558	FBgn0000005_297:1:6995	1	+
chrX	19788781	19788782	FBgn0004082_Tirant:1:8526	1	-
chr2L	5120578	5120579	FBgn0000005_297:1:6995	1	+
chr2L	5200381	5200382	FBgn0000005_297:1:6995	1	+
chr2L	17783316	17783317	FBgn0000199_blood:1:7410	1	-
chr2L	20060771	20060772	FBgn0000481_Doc:1000:3000	1	+
chr2L	20923227	20923228	FBgn0000005_297:1:6995	1	-
chr2R	6244799	6244800	FBgn0000005_297:1:6995	1	-
chr2R	11204383	11204384	FBgn0000005_297:1:6995	1	-
chr2R	17356079	17356080	FBgn0000349_copia:1:5143	1	-
chr3L	1388938	1388939	FBgn0000652_F-element:1:4708	1	-
chr3L	14935754	14935755	FBgn0000005_297:1:6995	1	+
chr3L	16556382	16556383	FBgn0000349_copia:1:5143	1	+
chr3L	20871935	20871936	FBgn0004082_Tirant:1:8526	1	-
chr3L	26544084	26544085	FBgn0000005_297:1:6995	1	+
chr3R	14322310	14322311	FBgn0004082_Tirant:1:8526	1	+
chr3R	24505008	24505009	FBgn0000349_copia:1:5143	1	+
chr3R	27537899	27537900	FBgn0000004_17.6:1:7439	1	-
chrX	5162342	5162343	FBgn0004082_Tirant:1:8526	1	+
chrX	6643173	6643174	FBgn0000481_Doc:1000:3000	1	-
chrX	16606312	16606313	FBgn0000349_copia:1:5143	1	-
chrX	21672413	21672414	FBgn0000005_297:1:6995	1	-
chr2L	2559497	2559498	FBgn0000349_copia:1:5143	1	+
chr2L	8332515	8332516	FBgn0000005_297:1:6995	1	-
chr2L	9964586	9964587	FBgn0004082_Tirant:1:8526	1	+
chr2L	15489515	15489516	FBgn0000349_copia:1:5143	1	+
chr2L	15952496	15952497	FBgn0000349_copia:1:5143	1	+
chr2L	18987731	18987732	FBgn0004082_Tirant:1:8526	1	+
chr2R	19914275	19914276	FBgn0000005_297:1:6995	1	+
chr2R	21949244	21949245	FBgn0000005_297:1:6995	1	-
chr3L	10144589	10144590	FBgn0000005_297:1:6995	1	+
chr3L	14338238	14338239	FBgn0000481_Doc:1000:3000	1	-
chr3L	16110838	16110839	FBgn0000005_297:1:6995	1	-
chr3L	26301786	26301787	FBgn0000005_297:1:6995	1	+
chr3L	28010770	28010771	FBgn0000199_blood:1:7410	1	+
chr3R	4895645	4895646	FBgn0004082_Tirant:1:8526	1	-
chr3R	8490809	8490810	FBgn0000652_F-element:1:4708	1	-
chr3R	12007990	12007991	FBgn0000349_copia:1:5143	1	+
chr3R	18685028	18685029	FBgn0000005_297:1:6995	1	-
chr3R	30437965	30437966	FBgn0000004_17.6:1:7439	1	-
chrX	4590914	4590915	FBgn0000005_297:1:6995	1	+
chrX	6943874	6943875	FBgn0000481_Doc:1000:3000	1	-
chr2L	19165838	19165839	FBgn0000199_blood:1:7410	1	-
chr2L	20935523	20935524	FBgn0000005_297:1:6995	1	+
chr2R	4426131	4426132	FBgn0000005_297:1:6995	1	+
chr2R	12127510	12127511	FBgn0000005_297:1:6995	1	-
chr2R	12476638	12476639	FBgn0000005_297:1:6995	1	+
chr2R	16477562	16477563	FBgn0000005_297:1:6995	1	-
chr3L	2208098	2208099	FBgn0004082_Tirant:1:8526	1	-
chr3L	10255805	10255806	FBgn0000481_Doc:1000:3000	1	+
chr3L	20961120	20961121	FBgn0000005_297:1:6995	1	+
chr3L	21677802	21677803	FBgn0000349_copia:1:5143	1	-
chr3R	1518355	1518356	FBgn0000005_297:1:6995	1	-
chr3R	11927825	11927826	FBgn0000005_297:1:6995	1	-
chr3R	12004190	12004191	FBgn0000349_copia:1:5143	1	+
chr3R	17560005	17560006	FBgn0000652_F-element:1:4708	1	+
chr3R	21700577	21700578	FBgn0004082_Tirant:1:8526	1	+
chr3R	29080824	29080825	FBgn0000481_Doc:1000:3000	1	+
chrX	5034900	5034901	FBgn0000004_17.6:1:7439	1	-
chrX	11323519	11323520	FBgn0004082_Tirant:1:8526	1	-
chrX	11796760	11796761	FBgn0000349_copia:1:5143	1	-
chrX	18691218	18691219	FBgn0000349_copia:1:5143	1	+
chr2L	4345239	4345240	FBgn0000005_297:1:6995	1	-
chr2L	16023430	16023431	FBgn0000005_297:1:6995	1	-
chr2L	23421176	23421177	FBgn0004082_Tirant:1:8526	1	+
chr2R	17755821	17755822	FBgn0004082_Tirant:1:8526	1	-
chr2R	21985308	21985309	FBgn0000005_297:1:6995	1	-
chr2R	22396763	22396764	FBgn0000652_F-element:1:4708	1	-
chr2R	24301672	24301673	FBgn0000349_copia:1:5143	1	+
chr2R	24698018	24698019	FBgn0000005_297:1:6995	1	-
chr3L	386420	386421	FBgn0000349_copia:1:5143	1	+
chr3L	10800678	10800679	FBgn0000005_297:1:6995	1	-
chr3L	11062704	11062705	FBgn0000481_Doc:1000:3000	1	-
chr3L	13126556	13126557	FBgn0000349_copia:1:5143	1	-
chr3L	15525909	15525910	FBgn0000199_blood:1:7410	1	-
chr3R	5827587	5827588	FBgn0000004_17.6:1:7439	1	+
chr3R	16033882	16033883	FBgn0000481_Doc:1000:3000	1	+
chr3R	24072598	24072599	FBgn0000005_297:1:6995	1	-
chr3R	29394224	29394225	FBgn0000005_297:1:6995	1	+
chrX	2507818	2507819	FBgn0000349_copia:1:5143	1	-
chrX	10866811	10866812	FBgn0000005_297:1:6995	1	-
chrY	695017	695018	FBgn0004082_Tirant:1:8526	1	-
chr2L	1428270	1428271	FBgn0000349_copia:1:5143	1	+
chr2L	3011115	3011116	FBgn0000005_297:1:6995	1	+
chr2L	3467172	3467173	FBgn0000481_Doc:1000:3000	1	+
chr2L	15538647	15538648	FBgn0000005_297:1:6995	1	+
chr2L	17064965	17064966	FBgn0000005_297:1:6995	1	-
chr2R	13315930	13315931	FBgn0004082_Tirant:1:8526	1	-
chr2R	19581197	19581198	FBgn0004082_Tirant:1:8526	1	+
chr2R	19710018	19710019	FBgn0000481_Doc:1000:3000	1	-
chr3L	1950293	1950294	FBgn0000349_copia:1:5143	1	-
chr3L	3206832	3206833	FBgn0000005_297:1:6995	1	-
chr3L	4060556	4060557	FBgn0000349_copia:1:5143	1	-
chr3L	5184079	5184080	FBgn0000004_17.6:1:7439	1	-
chr3L	10301188	10301189	FBgn0000005_297:1:6995	1	-
chr3L	11672699	11672700	FBgn0000005_297:1:6995	1	+
chr3L	14453400	14453401	FBgn0004082_Tirant:1:8526	1	-
chr3R	18996323	18996324	FBgn0000199_blood:1:7410	1	-
chr3R	30290776	30290777	FBgn0000005_297:1:6995	1	-
chr3R	31502152	31502153	FBgn0000652_F-element:1:4708	1	+
chrX	6236681	6236682	FBgn0000349_copia:1:5143	1	+
chrX	15458598	15458599	FBgn0000005_297:1:6995	1	+
chr2L	552693	552694	FBgn0000005_297:1:6995	1	+
chr2L	6371562	6371563	FBgn0004082_Tirant:1:8526	1	-
chr2L	6932772	6932773	FBgn0000349_copia:1:5143	1	-
chr2L	9471915	9471916	FBgn0000004_17.6:1:7439	1	+
chr2L	16268396	16268397	FBgn0000481_Doc:1000:3000	1	-
chr2L	19341473	19341474	FBgn0000005_297:1:6995	1	-
chr2L	23371339	23371340	FBgn0000005_297:1:6995	1	-
chr2R	8523500	8523501	FBgn0000349_copia:1:5143	1	-
chr2R	14938609	14938610	FBgn0000005_297:1:6995	1	-
chr2R	24251112	24251113	FBgn0004082_Tirant:1:8526	1	+
chr3L	6079189	6079190	FBgn0004082_Tirant:1:8526	1	+
chr3L	12201165	12201166	FBgn0000005_297:1:6995	1	+
chr3L	21536945	21536946	FBgn0000349_copia:1:5143	1	+
chr3L	22911145	22911146	FBgn0000349_copia:1:5143	1	+
chr3R	14000880	14000881	FBgn0000481_Doc:1000:3000	1	-
chr3R	16892483	16892484	FBgn0000199_blood:1:7410	1	+
chr4	711764	711765	FBgn0000005_297:1:6995	1	-
chrX	11356503	11356504	FBgn0000005_297:1:6995	1	+
chrX	12951709	12951710	FBgn0000652_F-element:1:4708	1	-
chrX	15164742	15164743	FBgn0000005_297:1:6995	1	-
chr2L	5322864	5322865	FBgn0004082_Tirant:1:8526	1	+
chr2R	2676642	2676643	FBgn0004082_Tirant:1:8526	1	-
chr3L	6727358	6727359	FBgn0000349_copia:1:5143	1	-
chr3L	13438915	13438916	FBgn0000349_copia:1:5143	1	+
chr3L	15135712	15135713	FBgn0000652_F-element:1:4708	1	+
chr3L	16662543	16662544	FBgn0000005_297:1:6995	1	+
chr3L	16956837	16956838	FBgn0000005_297:1:6995	1	+
chr3L	23974088	23974089	FBgn0000005_297:1:6995	1	-
chr3R	6799800	6799801	FBgn0000005_297:1:6995	1	-
chr3R	10821379	10821380	FBgn0000481_Doc:1000:3000	1	-
chr3R	13128802	13128803	FBgn0000004_17.6:1:7439	1	+
chr3R	17544546	17544547	FBgn0000349_copia:1:5143	1	-
chr3R	19059205	19059206	FBgn0000481_Doc:1000:3000	1	-
chrX	5050703	5050704	FBgn0000349_copia:1:5143	1	-
chrX	10662916	10662917	FBgn0000005_297:1:6995	1	+
chrX	13618953	13618954	FBgn0000005_297:1:6995	1	-
chrX	13788501	13788502	FBgn0000005_297:1:6995	1	-
chrX	15968917	15968918	FBgn0000199_blood:1:7410	1	+
chrX	20430181	20430182	FBgn0000005_297:1:6995	1	+
chrX	21360281	21360282	FBgn0004082_Tirant:1:8526	1	-
chr2L	1386543	1386544	FBgn0000005_297:1:6995	1	-
chr2L	2651799	2651800	FBgn0004082_Tirant:1:8526	1	-
chr2R	5307252	5307253	FBgn0004082_Tirant:1:8526	1	+
chr2R	12283444	12283445	FBgn0000005_297:1:6995	1	-
chr3L	7787432	7787433	FBgn0000349_copia:1:5143	1	-
chr3L	9182348	9182349	FBgn0000005_297:1:6995	1	-
chr3L	9522337	9522338	FBgn0004082_Tirant:1:8526	1	+
chr3L	11863032	11863033	FBgn0000199_blood:1:7410	1	+
chr3L	27386552	27386553	FBgn0000005_297:1:6995	1	-
chr3R	3858360	3858361	FBgn0000349_copia:1:5143	1	-
chr3R	12427973	12427974	FBgn0000005_297:1:6995	1	-
chr3R	16622391	16622392	FBgn0000481_Doc:1000:3000	1	+
chr3R	18012136	18012137	FBgn0000349_copia:1:5143	1	+
chr3R	27128377	27128378	FBgn0000652_F-element:1:4708	1	+
chr3R	27986549	27986550	FBgn0000004_17.6:1:7439	1	-
chr4	434363	434364	FBgn0000005_297:1:6995	1	+
chrX	6146489	6146490	FBgn0000481_Doc:1000:3000	1	+
chrX	13785305	13785306	FBgn0000349_copia:1:5143	1	-
chrX	15465401	15465402	FBgn0000005_297:1:6995	1	-
chrX	16206965	16206966	FBgn0000005_297:1:6995	1	+
chr2L	4831319	4831320	FBgn0004082_Tirant:1:8526	1	+
chr2R	15195240	15195241	FBgn0000005_297:1:6995	1	-
chr2R	16979403	16979404	FBgn0000005_297:1:6995	1	-
chr2R	18453238	18453239	FBgn0000349_copia:1:5143	1	-
chr2R	23464408	23464409	FBgn0000005_297:1:6995	1	-
chr3L	3850806	3850807	FBgn0000005_297:1:6995	1	-
chr3L	10829338	10829339	FBgn0000005_297:1:6995	1	+
chr3L	11636247	11636248	FBgn0000349_copia:1:5143	1	-
chr3L	13101956	13101957	FBgn0000349_copia:1:5143	1	-
chr3L	19791709	19791710	FBgn0004082_Tirant:1:8526	1	-
chr3L	23510673	23510674	FBgn0000481_Doc:1000:3000	1	-
chr3R	9425367	9425368	FBgn0000004_17.6:1:7439	1	-
chr3R	11286737	11286738	FBgn0000652_F-element:1:4708	1	+
chr3R	14148801	14148802	FBgn0004082_Tirant:1:8526	1	-
chr3R	19579053	19579054	FBgn0000481_Doc:1000:3000	1	-
chr3R	24105065	24105066	FBgn0000005_297:1:6995	1	-
chr3R	26012506	26012507	FBgn0000349_copia:1:5143	1	+
chr3R	31337295	31337296	FBgn0000005_297:1:6995	1	+
chrX	14847244	14847245	FBgn0000199_blood:1:7410	1	+
chrX	21769360	21769361	FBgn0000005_297:1:6995	1	+
chr2L	5377	5378	FBgn0000349_copia:1:5143	1	+
chr2L	2099838	2099839	FBgn0000481_Doc:1000:3000	1	-
chr2L	3579499	3579500	FBgn0004082_Tirant:1:8526	1	+
chr2L	10039052	10039053	FBgn0000005_297:1:6995	1	-
chr2L	18306854	18306855	FBgn0000349_copia:1:5143	1	+
chr2R	16337312	16337313	FBgn0000349_copia:1:5143	1	+
chr2R	17356574	17356575	FBgn0000005_297:1:6995	1	+
chr2R	21234646	21234647	FBgn0000349_copia:1:5143	1	-
chr2R	22297806	22297807	FBgn0000199_blood:1:7410	1	+
chr2R	22947267	22947268	FBgn0000005_297:1:6995	1	+
chr3R	4463222	4463223	FBgn0000005_297:1:6995	1	-
chr3R	5091110	5091111	FBgn0000005_297:1:6995	1	+
chr3R	9708788	9708789	FBgn0000005_297:1:6995	1	+
chr3R	18671558	18671559	FBgn0004082_Tirant:1:8526	1	+
chr3R	19090055	19090056	FBgn0000005_297:1:6995	1	-
chr3R	23518222	23518223	FBgn0000004_17.6:1:7439	1	-
chr3R	25537301	25537302	FBgn0004082_Tirant:1:8526	1	-
chr3R	27763327	27763328	FBgn0000652_F-element:1:4708	1	-
chr4	293646	293647	FBgn0000481_Doc:1000:3000	1	+
chrX	3016776	3016777	FBgn0000005_297:1:6995	1	+
chr2L	1049673	1049674	FBgn0004082_Tirant:1:8526	1	-
chr2L	12084882	12084883	FBgn0000005_297:1:6995	1	-
chr2L	15445578	15445579	FBgn0000349_copia:1:5143	1	-
chr2R	6865163	6865164	FBgn0000005_297:1:6995	1	+
chr2R	8222923	8222924	FBgn0000652_F-element:1:4708	1	-
chr2R	19643554	19643555	FBgn0000481_Doc:1000:3000	1	-
chr3L	4524971	4524972	FBgn0004082_Tirant:1:8526	1	+
chr3L	7154058	7154059	FBgn0000004_17.6:1:7439	1	-
chr3L	18084303	18084304	FBgn0000005_297:1:6995	1	-
chr3R	5237534	5237535	FBgn0000005_297:1:6995	1	-
chr3R	5268262	5268263	FBgn0004082_Tirant:1:8526	1	-
chr3R	28785958	28785959	FBgn0000199_blood:1:7410	1	-
chr3R	29451514	29451515	FBgn0000349_copia:1:5143	1	-
chrX	2258720	2258721	FBgn0000005_297:1:6995	1	+
chrX	4326644	4326645	FBgn0000005_297:1:6995	1	+
chrX	6149427	6149428	FBgn0000005_297:1:6995	1	-
chrX	9993437	9993438	FBgn0000005_297:1:6995	1	-
chrX	15118722	15118723	FBgn0000481_Doc:1000:3000	1	-
chrX	18116339	18116340	FBgn0000349_copia:1:5143	1	+
chrX	18191183	18191184	FBgn0000349_copia:1:5143	1	-
chr2R	12061653	12061654	FBgn0000005_297:1:6995	1	-
chr2R	18951233	18951234	FBgn0000349_copia:1:5143	1	+
chr2R	23355448	23355449	FBgn0004082_Tirant:1:8526	1	+
chr3L	44662	44663	FBgn0000652_F-element:1:4708	1	+
chr3L	681091	681092	FBgn0000004_17.6:1:7439	1	-
chr3L	2092511	2092512	FBgn0000349_copia:1:5143	1	+
chr3L	2193382	2193383	FBgn0004082_Tirant:1:8526	1	+
chr3L	3402510	3402511	FBgn0000005_297:1:6995	1	+
chr3L	4400010	4400011	FBgn0000005_297:1:6995	1	+
chr3L	20441083	20441084	FBgn0000005_297:1:6995	1	-
chr3L	21420975	21420976	FBgn0000005_297:1:6995	1	-
chr3R	4131100	4131101	FBgn0000005_297:1:6995	1	+
chr3R	9943456	9943457	FBgn0000199_blood:1:7410	1	+
chr3R	15321098	15321099	FBgn0000349_copia:1:5143	1	-
chr3R	20429204	20429205	FBgn0000005_297:1:6995	1	+
chr3R	22463925	22463926	FBgn0004082_Tirant:1:8526	1	-
chrX	712050	712051	FBgn0000005_297:1:6995	1	-
chrX	7806594	7806595	FBgn0000481_Doc:1000:3000	1	-
chrX	18088009	18088010	FBgn0000349_copia:1:5143	1	+
chrX	21488329	21488330	FBgn0000481_Doc:1000:3000	1	-
chr2L	33341	33342	FBgn0000349_copia:1:5143	1	-
chr2L	1268544	1268545	FBgn0000349_copia:1:5143	1	-
chr2L	12446088	12446089	FBgn0000005_297:1:6995	1	+
chr2L	19502474	19502475	FBgn0000349_copia:1:5143	1	-
chr2L	21981207	21981208	FBgn0004082_Tirant:1:8526	1	-
chr2R	1424885	1424886	FBgn0004082_Tirant:1:8526	1	+
chr2R	9216055	9216056	FBgn0000005_297:1:6995	1	-
chr2R	24337607	24337608	FBgn0000349_copia:1:5143	1	+
chr3L	5022761	5022762	FBgn0000005_297:1:6995	1	-
chr3L	6181048	6181049	FBgn0000004_17.6:1:7439	1	+
chr3L	11800848	11800849	FBgn0000481_Doc:1000:3000	1	+
chr3L	12044006	12044007	FBgn0000005_297:1:6995	1	-
chr3R	6051782	6051783	FBgn0000481_Doc:1000:3000	1	+
chr3R	11281865	11281866	FBgn0000005_297:1:6995	1	+
chr3R	15879858	15879859	FBgn0000005_297:1:6995	1	+
chr3R	18000505	18000506	FBgn0000199_blood:1:7410	1	-
chr3R	25506914	25506915	FBgn0000005_297:1:6995	1	-
chr3R	29776277	29776278	FBgn0000652_F-element:1:4708	1	+
chrX	8492960	8492961	FBgn0004082_Tirant:1:8526	1	-
chrX	11032458	11032459	FBgn0000005_297:1:6995	1	+
chr2L	9987582	9987583	FBgn0000005_297:1:6995	1	-
chr2L	10601871	10601872	FBgn0000199_blood:1:7410	1	+
chr2L	19955112	19955113	FBgn0000349_copia:1:5143	1	-
chr2L	22575030	22575031	FBgn0000005_297:1:6995	1	+
chr2R	69998	69999	FBgn0000349_copia:1:5143	1	-
chr2R	7780939	7780940	FBgn0000481_Doc:1000:3000	1	+
chr2R	11783722	11783723	FBgn0000005_297:1:6995	1	-
chr2R	23492359	23492360	FBgn0000481_Doc:1000:3000	1	+
chr2R	25038595	25038596	FBgn0000005_297:1:6995	1	-
chr3L	327643	327644	FBgn0000004_17.6:1:7439	1	+
chr3L	11906342	11906343	FBgn0004082_Tirant:1:8526	1	-
chr3L	19289356	19289357	FBgn0000652_F-element:1:4708	1	-
chr3L	21792160	21792161	FBgn0000005_297:1:6995	1	-
chr3R	805317	805318	FBgn0004082_Tirant:1:8526	1	-
chr3R	2134952	2134953	FBgn0000005_297:1:6995	1	-
chr3R	15531862	15531863	FBgn0000005_297:1:6995	1	+
chr3R	23383120	23383121	FBgn0000005_297:1:6995	1	+
chrX	13729406	13729407	FBgn0004082_Tirant:1:8526	1	+
chrX	20558155	20558156	FBgn0000349_copia:1:5143	1	-
chrX	23446228	23446229	FBgn0000349_copia:1:5143	1	-
chr2L	705121	705122	FBgn0000199_blood:1:7410	1	+
chr2L	706669	706670	FBgn0000005_297:1:6995	1	+
chr2L	8663129	8663130	FBgn0004082_Tirant:1:8526	1	+
chr2L	12660188	12660189	FBgn0000005_297:1:6995	1	-
chr2L	17096065	17096066	FBgn0000005_297:1:6995	1	+
chr2R	1982138	1982139	FBgn0000652_F-element:1:4708	1	-
chr2R	4759926	4759927	FBgn0004082_Tirant:1:8526	1	+
chr3L	4216249	4216250	FBgn0000005_297:1:6995	1	-
chr3L	7034764	7034765	FBgn0000005_297:1:6995	1	+
chr3L	7222462	7222463	FBgn0000349_copia:1:5143	1	-
chr3L	7764773	7764774	FBgn0004082_Tirant:1:8526	1	+
chr3L	8980086	8980087	FBgn0000004_17.6:1:7439	1	+
chr3L	20896196	20896197	FBgn0000481_Doc:1000:3000	1	-
chr3R	15645566	15645567	FBgn0000349_copia:1:5143	1	-
chr3R	16310472	16310473	FBgn0000005_297:1:6995	1	-
chr3R	20605655	20605656	FBgn0000005_297:1:6995	1	+
chr3R	31757601	31757602	FBgn0000349_copia:1:5143	1	+
chrX	8808676	8808677	FBgn0000481_Doc:1000:3000	1	-
chrX	19637519	19637520	FBgn0000005_297:1:6995	1	+
chrX	20256110	20256111	FBgn0000349_copia:1:5143	1	-
chr2L	544262	544263	FBgn0000349_copia:1:5143	1	-
chr2L	2410418	2410419	FBgn0004082_Tirant:1:8526	1	-
chr2L	15923871	15923872	FBgn0000481_Doc:1000:3000	1	-
chr2L	19393015	19393016	FBgn0000481_Doc:1000:3000	1	+
chr2R	6886248	6886249	FBgn0000005_297:1:6995	1	+
chr2R	15862642	15862643	FBgn0000004_17.6:1:7439	1	-
chr2R	18330855	18330856	FBgn0000005_297:1:6995	1	-
chr2R	21944966	21944967	FBgn0000005_297:1:6995	1	+
chr2R	24043716	24043717	FBgn0000005_297:1:6995	1	-
chr3L	8343004	8343005	FBgn0000349_copia:1:5143	1	-
chr3L	10157777	10157778	FBgn0000005_297:1:6995	1	-
chr3L	20276837	20276838	FBgn0004082_Tirant:1:8526	1	+
chr3R	4701452	4701453	FBgn0004082_Tirant:1:8526	1	+
chr3R	17372695	17372696	FBgn0000005_297:1:6995	1	-
chr3R	18976617	18976618	FBgn0000349_copia:1:5143	1	-
chr3R	19503355	19503356	FBgn0000005_297:1:6995	1	-
chr3R	21982599	21982600	FBgn0000199_blood:1:7410	1	-
chr3R	25199258	25199259	FBgn0000652_F-element:1:4708	1	-
chr3R	25563092	25563093	FBgn0000005_297:1:6995	1	-
chr4	172506	172507	FBgn0000349_copia:1:5143	1	-
chr2L	4942478	4942479	FBgn0000005_297:1:6995	1	-
chr2L	16326924	16326925	FBgn0000005_297:1:6995	1	-
chr2L	18658291	18658292	FBgn0000004_17.6:1:7439	1	-
chr2R	873691	873692	FBgn0000199_blood:1:7410	1	-
chr2R	4630489	4630490	FBgn0000005_297:1:6995	1	+
chr2R	19046918	19046919	FBgn0000481_Doc:1000:3000	1	-
chr3L	9788135	9788136	FBgn0004082_Tirant:1:8526	1	+
chr3R	2822504	2822505	FBgn0004082_Tirant:1:8526	1	-
chr3R	4394775	4394776	FBgn0000652_F-element:1:4708	1	+
chr3R	9730130	9730131	FBgn0000005_297:1:6995	1	+
chr3R	12828921	12828922	FBgn0000005_297:1:6995	1	+
chr3R	25805952	25805953	FBgn0000005_297:1:6995	1	-
chr3R	30134970	30134971	FBgn0000349_copia:1:5143	1	+
chr3R	31658164	31658165	FBgn0000481_Doc:1000:3000	1	+
chr4	1049094	1049095	FBgn0000349_copia:1:5143	1	-
chrX	623539	623540	FBgn0000349_copia:1:5143	1	+
chrX	765526	765527	FBgn0004082_Tirant:1:8526	1	-
chrX	2183714	2183715	FBgn0000005_297:1:6995	1	+
chrX	7836949	7836950	FBgn0000349_copia:1:5143	1	-
chrX	11771297	11771298	FBgn0000005_297:1:6995	1	+
chr2L	6421080	6421081	FBgn0004082_Tirant:1:8526	1	-
chr2L	10640462	10640463	FBgn0000199_blood:1:7410	1	-
chr2L	13977336	13977337	FBgn0000652_F-element:1:4708	1	-
chr2L	21298018	21298019	FBgn0000349_copia:1:5143	1	-
chr3L	1715232	1715233	FBgn0000005_297:1:6995	1	+
chr3L	4398385	4398386	FBgn0004082_Tirant:1:8526	1	+
chr3L	16005927	16005928	FBgn0000005_297:1:6995	1	+
chr3L	16348433	16348434	FBgn0000005_297:1:6995	1	-
chr3L	20113282	20113283	FBgn0000005_297:1:6995	1	+
chr3L	25873748	25873749	FBgn0000005_297:1:6995	1	+
chr3R	9904070	9904071	FBgn0000005_297:1:6995	1	-
chr3R	18012563	18012564	FBgn0000349_copia:1:5143	1	-
chr3R	25913274	25913275	FBgn0000481_Doc:1000:3000	1	-
chr3R	27407031	27407032	FBgn0000481_Doc:1000:3000	1	-
chr4	637133	637134	FBgn0000349_copia:1:5143	1	+
chrX	1505459	1505460	FBgn0004082_Tirant:1:8526	1	-
chrX	2585753	2585754	FBgn0000349_copia:1:5143	1	-
chrX	4282529	4282530	FBgn0000005_297:1:6995	1	-
chrX	8972347	8972348	FBgn0000005_297:1:6995	1	-
chrX	9934096	9934097	FBgn0000004_17.6:1:7439	1	+
chr2L	2696497	2696498	FBgn0000005_297:1:6995	1	+
chr2L	9229333	9229334	FBgn0000005_297:1:6995	1	+
chr2L	10543632	10543633	FBgn0000005_297:1:6995	1	-
chr2L	11900035	11900036	FBgn0000652_F-element:1:4708	1	+
chr2L	13879750	13879751	FBgn0000199_blood:1:7410	1	-
chr2L	15838201	15838202	FBgn0000004_17.6:1:7439	1	-
chr2L	19223610	19223611	FBgn0000005_297:1:6995	1	+
chr2R	20641831	20641832	FBgn0004082_Tirant:1:8526	1	-
chr2R	22646658	22646659	FBgn0000005_297:1:6995	1	-
chr2R	23635615	23635616	FBgn0000005_297:1:6995	1	-
chr3L	3157327	3157328	FBgn0000349_copia:1:5143	1	+
chr3L	3181729	3181730	FBgn0000481_Doc:1000:3000	1	+
chr3L	5387147	5387148	FBgn0000481_Doc:1000:3000	1	+
chr3L	15926837	15926838	FBgn0004082_Tirant:1:8526	1	+
chr3R	4688506	4688507	FBgn0000349_copia:1:5143	1	-
chr3R	13888591	13888592	FBgn0000005_297:1:6995	1	+
chr3R	27026701	27026702	FBgn0004082_Tirant:1:8526	1	-
chr3R	30661228	30661229	FBgn0000005_297:1:6995	1	+
chrX	4619045	4619046	FBgn0000349_copia:1:5143	1	+
chrX	5122841	5122842	FBgn0000349_copia:1:5143	1	+
chr2L	801208	801209	FBgn0000005_297:1:6995	1	+
chr2L	17245214	17245215	FBgn0000005_297:1:6995	1	+
chr2L	17923366	17923367	FBgn0004082_Tirant:1:8526	1	+
chr2R	14824183	14824184	FBgn0000005_297:1:6995	1	+
chr2R	17071319	17071320	FBgn0000652_F-element:1:4708	1	+
chr2R	23342079	23342080	FBgn0000005_297:1:6995	1	+
chr3L	1899762	1899763	FBgn0000349_copia:1:5143	1	+
chr3L	5444825	5444826	FBgn0000349_copia:1:5143	1	-
chr3L	6053239	6053240	FBgn0000349_copia:1:5143	1	+
chr3L	11441043	11441044	FBgn0000005_297:1:6995	1	-
chr3L	21704442	21704443	FBgn0000481_Doc:1000:3000	1	-
chr3R	27553938	27553939	FBgn0004082_Tirant:1:8526	1	+
chr3R	30294536	30294537	FBgn0000349_copia:1:5143	1	+
chr3R	30627152	30627153	FBgn0000005_297:1:6995	1	+
chrX	5809377	5809378	FBgn0000005_297:1:6995	1	-
chrX	7057277	7057278	FBgn0000199_blood:1:7410	1	+
chrX	13921893	13921894	FBgn0004082_Tirant:1:8526	1	-
chrX	16454125	16454126	FBgn0000481_Doc:1000:3000	1	-
chrX	16619108	16619109	FBgn0000004_17.6:1:7439	1	-
chrY	26512	26513	FBgn0000005_297:1:6995	1	-
chr2L	8517685	8517686	FBgn0000481_Doc:1000:3000	1	+
chr2L	10723559	10723560	FBgn0000349_copia:1:5143	1	+
chr2L	19039456	19039457	FBgn0004082_Tirant:1:8526	1	-
chr2R	12605881	12605882	FBgn0000349_copia:1:5143	1	-
chr2R	16366721	16366722	FBgn0000005_297:1:6995	1	+
chr2R	16637009	16637010	FBgn0000004_17.6:1:7439	1	+
chr2R	23175823	23175824	FBgn0000652_F-element:1:4708	1	+
chr3L	9281572	9281573	FBgn0000005_297:1:6995	1	+
chr3L	10594392	10594393	FBgn0000199_blood:1:7410	1	+
chr3L	10742417	10742418	FBgn0000005_297:1:6995	1	-
chr3R	10132725	10132726	FBgn0000481_Doc:1000:3000	1	-
chr3R	18763165	18763166	FBgn0004082_Tirant:1:8526	1	+
chr3R	22568130	22568131	FBgn0004082_Tirant:1:8526	1	-
chr3R	29563103	29563104	FBgn0000005_297:1:6995	1	-
chrX	3932121	3932122	FBgn0000005_297:1:6995	1	+
chrX	8175094	8175095	FBgn0000005_297:1:6995	1	+
chrX	8573429	8573430	FBgn0000005_297:1:6995	1	-
chrX	18835056	18835057	FBgn0000349_copia:1:5143	1	+
chrX	19981794	19981795	FBgn0000349_copia:1:5143	1	+
chrX	21465171	21465172	FBgn0000005_297:1:6995	1	+
chr2L	3163903	3163904	FBgn0000005_297:1:6995	1	+
chr2L	6087912	6087913	FBgn0004082_Tirant:1:8526	1	-
chr2L	8190478	8190479	FBgn0004082_Tirant:1:8526	1	-
chr2L	15439774	15439775	FBgn0000005_297:1:6995	1	+
chr2R	8060869	8060870	FBgn0000005_297:1:6995	1	+
chr2R	10331776	10331777	FBgn0000481_Doc:1000:3000	1	+
chr3L	9122141	9122142	FBgn0000481_Doc:1000:3000	1	-
chr3L	9620985	9620986	FBgn0000004_17.6:1:7439	1	-
chr3L	12121628	12121629	FBgn0000349_copia:1:5143	1	-
chr3L	15304651	15304652	FBgn0000349_copia:1:5143	1	+
chr3L	22004345	22004346	FBgn0000005_297:1:6995	1	+
chr3R	13126444	13126445	FBgn0004082_Tirant:1:8526	1	-
chr3R	13834190	13834191	FBgn0000199_blood:1:7410	1	-
chr3R	17922557	17922558	FBgn0000005_297:1:6995	1	-
chr3R	18566731	18566732	FBgn0000005_297:1:6995	1	+
chrX	5871518	5871519	FBgn0000005_297:1:6995	1	-
chrX	12176621	12176622	FBgn0000349_copia:1:5143	1	+
chrX	13268276	13268277	FBgn0000349_copia:1:5143	1	-
chrX	18116976	18116977	FBgn0000652_F-element:1:4708	1	+
chrX	20005039	20005040	FBgn0000005_297:1:6995	1	-
chr2L	612123	612124	FBgn0000005_297:1:6995	1	-
chr2L	3395686	3395687	FBgn0000199_blood:1:7410	1	-
chr2L	20970209	20970210	FBgn0000349_copia:1:5143	1	+
chr2L	22184217	22184218	FBgn0000349_copia:1:5143	1	-
chr2R	8145774	8145775	FBgn0004082_Tirant:1:8526	1	-
chr2R	17860339	17860340	FBgn0000005_297:1:6995	1	+
chr3L	1559703	1559704	FBgn0004082_Tirant:1:8526	1	+
chr3L	2727710	2727711	FBgn0000652_F-element:1:4708	1	+
chr3L	4180398	4180399	FBgn0000349_copia:1:5143	1	-
chr3L	9765478	9765479	FBgn0000005_297:1:6995	1	+
chr3L	14488161	14488162	FBgn0000005_297:1:6995	1	-
chr3L	14640293	14640294	FBgn0004082_Tirant:1:8526	1	-
chr3L	24240983	24240984	FBgn0000349_copia:1:5143	1	-
chr3R	13425340	13425341	FBgn0000481_Doc:1000:3000	1	+
chr3R	23864185	23864186	FBgn0000481_Doc:1000:3000	1	-
chr3R	31584137	31584138	FBgn0000005_297:1:6995	1	+
chrX	4474810	4474811	FBgn0000004_17.6:1:7439	1	-
chrX	12614446	12614447	FBgn0000005_297:1:6995	1	+
chrX	14515048	14515049	FBgn0000005_297:1:6995	1	+
chrX	16701201	16701202	FBgn0000005_297:1:6995	1	+
chr2L	3499679	3499680	FBgn0000005_297:1:6995	1	+
chr2L	9196570	9196571	FBgn0004082_Tirant:1:8526	1	-
chr2L	12249022	12249023	FBgn0000199_blood:1:7410	1	-
chr2L	16991744	16991745	FBgn0000481_Doc:1000:3000	1	-
chr2L	18042723	18042724	FBgn0000349_copia:1:5143	1	+
chr2L	20832929	20832930	FBgn0000005_297:1:6995	1	-
chr2R	6093583	6093584	FBgn0000349_copia:1:5143	1	-
chr2R	6830851	6830852	FBgn0000005_297:1:6995	1	-
chr2R	10576829	10576830	FBgn0000481_Doc:1000:3000	1	-
chr2R	13125219	13125220	FBgn0000005_297:1:6995	1	+
chr2R	16097342	16097343	FBgn0000005_297:1:6995	1	-
chr2R	25246128	25246129	FBgn0000652_F-element:1:4708	1	+
chr3L	4404227	4404228	FBgn0000005_297:1:6995	1	+
chr3L	13366473	13366474	FBgn0000349_copia:1:5143	1	-
chr3L	14696277	14696278	FBgn0004082_Tirant:1:8526	1	-
chr3R	16925682	16925683	FBgn0000005_297:1:6995	1	+
chr3R	23145331	23145332	FBgn0000005_297:1:6995	1	+
chr3R	28438781	28438782	FBgn0000349_copia:1:5143	1	+
chr4	1212	1213	FBgn0004082_Tirant:1:8526	1	+
chrX	20706600	20706601	FBgn0000004_17.6:1:7439	1	+
chr2L	213467	213468	FBgn0000005_297:1:6995	1	-
chr2L	6922562	6922563	FBgn0000005_297:1:6995	1	-
chr2L	11120719	11120720	FBgn0004082_Tirant:1:8526	1	+
chr2L	15516126	15516127	FBgn0000349_copia:1:5143	1	+
chr2R	4242365	4242366	FBgn0000005_297:1:6995	1	+
chr2R	10373698	10373699	FBgn0000349_copia:1:5143	1	+
chr2R	10576586	10576587	FBgn0004082_Tirant:1:8526	1	+
chr2R	20989305	20989306	FBgn0000004_17.6:1:7439	1	+
chr3L	3323993	3323994	FBgn0000652_F-element:1:4708	1	+
chr3L	4390093	4390094	FBgn0000481_Doc:1000:3000	1	+
chr3L	7604544	7604545	FBgn0000005_297:1:6995	1	+
chr3L	10952557	10952558	FBgn0000005_297:1:6995	1	+
chr3L	23428746	23428747	FBgn0000005_297:1:6995	1	+
chr3R	1255727	1255728	FBgn0000481_Doc:1000:3000	1	-
chrX	4104710	4104711	FBgn0000349_copia:1:5143	1	-
chrX	4648218	4648219	FBgn0000349_copia:1:5143	1	+
chrX	11064133	11064134	FBgn0000005_297:1:6995	1	+
chrX	11327430	11327431	FBgn0004082_Tirant:1:8526	1	+
chrX	12073424	12073425	FBgn0000199_blood:1:7410	1	-
chrX	20757826	20757827	FBgn0000005_297:1:6995	1	+
chr2L	441238	441239	FBgn0000652_F-element:1:4708	1	-
chr2L	1119544	1119545	FBgn0000005_297:1:6995	1	+
chr2L	10133952	10133953	FBgn0004082_Tirant:1:8526	1	-
chr2L	13994283	13994284	FBgn0000349_copia:1:5143	1	+
chr2L	14215713	14215714	FBgn0000005_297:1:6995	1	+
chr2L	19379731	19379732	FBgn0000199_blood:1:7410	1	-
chr2R	5435420	5435421	FBgn0000005_297:1:6995	1	-
chr2R	13001461	13001462	FBgn0000349_copia:1:5143	1	-
chr2R	19223085	19223086	FBgn0000481_Doc:1000:3000	1	+
chr3L	9308720	9308721	FBgn0000004_17.6:1:7439	1	+
chr3L	10978209	10978210	FBgn0000005_297:1:6995	1	-
chr3L	11633268	11633269	FBgn0000349_copia:1:5143	1	-
chr3L	12385264	12385265	FBgn0004082_Tirant:1:8526	1	+
chr3L	16802056	16802057	FBgn0000481_Doc:1000:3000	1	-
chr3L	18959748	18959749	FBgn0004082_Tirant:1:8526	1	-
chr3R	15946393	15946394	FBgn0000005_297:1:6995	1	+
chr3R	17486279	17486280	FBgn0000005_297:1:6995	1	+
chr3R	24970059	24970060	FBgn0000005_297:1:6995	1	+
chrX	4200425	4200426	FBgn0000005_297:1:6995	1	+
chrX	5047219	5047220	FBgn0000349_copia:1:5143	1	+
chr2L	9271413	9271414	FBgn0000005_297:1:6995	1	-
chr2L	9799199	9799200	FBgn0000199_blood:1:7410	1	+
chr2L	10619821	10619822	FBgn0000005_297:1:6995	1	-
chr2L	12320044	12320045	FBgn0000005_297:1:6995	1	+
chr2L	14858457	14858458	FBgn0004082_Tirant:1:8526	1	-
chr2L	20390398	20390399	FBgn0000005_297:1:6995	1	+
chr2L	22631142	22631143	FBgn0004082_Tirant:1:8526	1	-
chr2R	1267215	1267216	FBgn0000481_Doc:1000:3000	1	-
chr2R	2034983	2034984	FBgn0000349_copia:1:5143	1	-
chr2R	5151781	5151782	FBgn0000005_297:1:6995	1	+
chr2R	13664857	13664858	FBgn0004082_Tirant:1:8526	1	+
chr2R	21703463	21703464	FBgn0000005_297:1:6995	1	-
chr3L	974462	974463	FBgn0000005_297:1:6995	1	-
chr3L	2820608	2820609	FBgn0000652_F-element:1:4708	1	+
chr3L	11081666	11081667	FBgn0000004_17.6:1:7439	1	+
chr3L	11847377	11847378	FBgn0000005_297:1:6995	1	+
chr3L	18418624	18418625	FBgn0000349_copia:1:5143	1	-
chr3R	14445974	14445975	FBgn0000481_Doc:1000:3000	1	+
chr3R	24051143	24051144	FBgn0000349_copia:1:5143	1	-
chr4	537049	537050	FBgn0000349_copia:1:5143	1	-
chr2L	10047548	10047549	FBgn0000349_copia:1:5143	1	+
chr2L	13962937	13962938	FBgn0004082_Tirant:1:8526	1	-
chr2L	21057649	21057650	FBgn0000652_F-element:1:4708	1	+
chr2R	5916553	5916554	FBgn0000481_Doc:1000:3000	1	-
chr2R	6282283	6282284	FBgn0000005_297:1:6995	1	-
chr2R	21417247	21417248	FBgn0000005_297:1:6995	1	-
chr3L	3611770	3611771	FBgn0000199_blood:1:7410	1	+
chr3L	10172377	10172378	FBgn0000004_17.6:1:7439	1	-
chr3L	10570972	10570973	FBgn0000005_297:1:6995	1	+
chr3L	11239891	11239892	FBgn0004082_Tirant:1:8526	1	-
chr3L	13596884	13596885	FBgn0000005_297:1:6995	1	+
chr3L	26869084	26869085	FBgn0000005_297:1:6995	1	+
chr3R	20605978	20605979	FBgn0004082_Tirant:1:8526	1	+
chrX	2004600	2004601	FBgn0000349_copia:1:5143	1	-
chrX	3487733	3487734	FBgn0000005_297:1:6995	1	+
chrX	6722291	6722292	FBgn0000005_297:1:6995	1	+
chrX	10744697	10744698	FBgn0000349_copia:1:5143	1	-
chrX	11644380	11644381	FBgn0000005_297:1:6995	1	-
chrX	15103045	15103046	FBgn0000349_copia:1:5143	1	+
chrX	18900509	18900510	FBgn0000481_Doc:1000:3000	1	-
chr2L	3564897	3564898	FBgn0004082_Tirant:1:8526	1	-
chr2L	4126361	4126362	FBgn0000481_Doc:1000:3000	1	+
chr2L	5691025	5691026	FBgn0004082_Tirant:1:8526	1	+
chr2L	8125315	8125316	FBgn0000005_297:1:6995	1	-
chr2L	13641797	13641798	FBgn0000005_297:1:6995	1	-
chr2R	4349656	4349657	FBgn0000005_297:1:6995	1	-
chr3L	554496	554497	FBgn0000481_Doc:1000:3000	1	+
chr3L	5370978	5370979	FBgn0000349_copia:1:5143	1	+
chr3L	5432201	5432202	FBgn0000005_297:1:6995	1	+
chr3L	7227040	7227041	FBgn0000349_copia:1:5143	1	+
chr3L	23054254	23054255	FBgn0000005_297:1:6995	1	-
chr3R	10680345	10680346	FBgn0000004_17.6:1:7439	1	+
chr3R	16578653	16578654	FBgn0000652_F-element:1:4708	1	+
chr3R	22478256	22478257	FBgn0000005_297:1:6995	1	+
chr3R	23846578	23846579	FBgn0000005_297:1:6995	1	+
chr3R	30863553	30863554	FBgn0004082_Tirant:1:8526	1	-
chrX	3160630	3160631	FBgn0000349_copia:1:5143	1	+
chrX	8580419	8580420	FBgn0000005_297:1:6995	1	+
chrX	16617960	16617961	FBgn0000199_blood:1:7410	1	+
chrX	17738770	17738771	FBgn0000349_copia:1:5143	1	-
chr2L	9698362	9698363	FBgn0000005_297:1:6995	1	-
chr2L	20652708	20652709	FBgn0000005_297:1:6995	1	-
chr2R	9290333	9290334	FBgn0004082_Tirant:1:8526	1	-
chr2R	12332416	12332417	FBgn0000005_297:1:6995	1	-
chr2R	20460383	20460384	FBgn0000481_Doc:1000:3000	1	+
chr2R	20664738	20664739	FBgn0000199_blood:1:7410	1	-
chr3L	97406	97407	FBgn0000349_copia:1:5143	1	-
chr3L	6098755	6098756	FBgn0000005_297:1:6995	1	-
chr3L	8711875	8711876	FBgn0000652_F-element:1:4708	1	+
chr3L	8815466	8815467	FBgn0004082_Tirant:1:8526	1	-
chr3L	9524494	9524495	FBgn0000349_copia:1:5143	1	+
chr3L	20689029	20689030	FBgn0000005_297:1:6995	1	-
chr3L	23125834	23125835	FBgn0000005_297:1:6995	1	+
chr3R	15097730	15097731	FBgn0000349_copia:1:5143	1	+
chr3R	25894999	25895000	FBgn0000004_17.6:1:7439	1	+
chr3R	30354948	30354949	FBgn0000481_Doc:1000:3000	1	+
chrX	7571093	7571094	FBgn0000349_copia:1:5143	1	+
chrX	10890980	10890981	FBgn0004082_Tirant:1:8526	1	+
chrX	14042249	14042250	FBgn0000005_297:1:6995	1	-
chrX	15364892	15364893	FBgn0000005_297:1:6995	1	+
chr2L	3492706	3492707	FBgn0000004_17.6:1:7439	1	+
chr2L	6403144	6403145	FBgn0000005_297:1:6995	1	-
chr2L	9698210	9698211	FBgn0000005_297:1:6995	1	-
chr2L	11838831	11838832	FBgn0004082_Tirant:1:8526	1	+
chr2L	19319514	19319515	FBgn0000005_297:1:6995	1	-
chr2L	19630947	19630948	FBgn0000481_Doc:1000:3000	1	-
chr2R	10447695	10447696	FBgn0000349_copia:1:5143	1	-
chr2R	18618763	18618764	FBgn0000481_Doc:1000:3000	1	+
chr3L	4695101	4695102	FBgn0000652_F-element:1:4708	1	-
chr3L	7644331	7644332	FBgn0000005_297:1:6995	1	-
chr3L	11009178	11009179	FBgn0000199_blood:1:7410	1	-
chr3L	13443618	13443619	FBgn0004082_Tirant:1:8526	1	+
chr3R	18462280	18462281	FBgn0000005_297:1:6995	1	+
chr3R	18814949	18814950	FBgn0004082_Tirant:1:8526	1	-
chr3R	21052136	21052137	FBgn0000349_copia:1:5143	1	-
chr3R	24335393	24335394	FBgn0000005_297:1:6995	1	+
chr3R	28409098	28409099	FBgn0000349_copia:1:5143	1	+
chr4	442786	442787	FBgn0000005_297:1:6995	1	+
chrX	2697708	2697709	FBgn0000349_copia:1:5143	1	-
chrX	21425148	21425149	FBgn0000005_297:1:6995	1	+
chr2L	827253	827254	FBgn0000481_Doc:1000:3000	1	+
chr2L	5540346	5540347	FBgn0000005_297:1:6995	1	-
chr2L	11926476	11926477	FBgn0004082_Tirant:1:8526	1	+
chr2L	19837936	19837937	FBgn0000481_Doc:1000:3000	1	+
chr2L	21934358	21934359	FBgn0000349_copia:1:5143	1	-
chr2R	14290318	14290319	FBgn0000005_297:1:6995	1	-
chr2R	14804730	14804731	FBgn0000004_17.6:1:7439	1	+
chr2R	17780276	17780277	FBgn0000005_297:1:6995	1	+
chr2R	18567998	18567999	FBgn0000005_297:1:6995	1	+
chr2R	20174058	20174059	FBgn0000349_copia:1:5143	1	-
chr3L	1811452	1811453	FBgn0000005_297:1:6995	1	+
chr3L	3280722	3280723	FBgn0000652_F-element:1:4708	1	+
chr3L	12217722	12217723	FBgn0000349_copia:1:5143	1	+
chr3L	17064665	17064666	FBgn0000349_copia:1:5143	1	-
chr3R	19978981	19978982	FBgn0000005_297:1:6995	1	-
chr3R	20410812	20410813	FBgn0004082_Tirant:1:8526	1	-
chr3R	25137200	25137201	FBgn0000005_297:1:6995	1	-
chrX	6519076	6519077	FBgn0000005_297:1:6995	1	+
chrX	14504799	14504800	FBgn0004082_Tirant:1:8526	1	+
chrX	19525084	19525085	FBgn0000199_blood:1:7410	1	+
chr2L	8278100	8278101	FBgn0000481_Doc:1000:3000	1	+
chr2R	8283687	8283688	FBgn0004082_Tirant:1:8526	1	-
chr2R	10400767	10400768	FBgn0000005_297:1:6995	1	+
chr2R	12090531	12090532	FBgn0000005_297:1:6995	1	+
chr2R	14161911	14161912	FBgn0000349_copia:1:5143	1	-
chr2R	15483212	15483213	FBgn0000005_297:1:6995	1	+
chr2R	15594879	15594880	FBgn0004082_Tirant:1:8526	1	-
chr2R	23671071	23671072	FBgn0000005_297:1:6995	1	-
chr3L	1557257	1557258	FBgn0000005_297:1:6995	1	+
chr3L	15338846	15338847	FBgn0000652_F-element:1:4708	1	+
chr3L	18549910	18549911	FBgn0000349_copia:1:5143	1	+
chr3L	21735482	21735483	FBgn0000004_17.6:1:7439	1	+
chr3R	7048840	7048841	FBgn0000005_297:1:6995	1	+
chr3R	14300929	14300930	FBgn0000005_297:1:6995	1	-
chr3R	26258564	26258565	FBgn0000199_blood:1:7410	1	+
chr3R	28365436	28365437	FBgn0000481_Doc:1000:3000	1	+
chrX	4901148	4901149	FBgn0000349_copia:1:5143	1	+
chrX	16774767	16774768	FBgn0000005_297:1:6995	1	-
chrX	17325914	17325915	FBgn0004082_Tirant:1:8526	1	-
chrX	18055093	18055094	FBgn0000349_copia:1:5143	1	+
chr2L	11807266	11807267	FBgn0000481_Doc:1000:3000	1	-
chr2L	19080476	19080477	FBgn0000481_Doc:1000:3000	1	+
chr2R	318876	318877	FBgn0000349_copia:1:5143	1	-
chr2R	10383397	10383398	FBgn0000199_blood:1:7410	1	-
chr2R	12230949	12230950	FBgn0000349_copia:1:5143	1	-
chr2R	18154864	18154865	FBgn0000005_297:1:6995	1	-
chr2R	21138452	21138453	FBgn0000005_297:1:6995	1	+
chr3L	598358	598359	FBgn0000349_copia:1:5143	1	+
chr3L	1436500	1436501	FBgn0004082_Tirant:1:8526	1	-
chr3L	18521171	18521172	FBgn0000349_copia:1:5143	1	+
chr3L	22342016	22342017	FBgn0004082_Tirant:1:8526	1	+
chr3R	4167196	4167197	FBgn0000005_297:1:6995	1	+
chr3R	15891262	15891263	FBgn0004082_Tirant:1:8526	1	-
chr3R	27848844	27848845	FBgn0000652_F-element:1:4708	1	-
chr4	450985	450986	FBgn0000005_297:1:6995	1	-
chrX	3021010	3021011	FBgn0000005_297:1:6995	1	-
chrX	4804788	4804789	FBgn0000005_297:1:6995	1	-
chrX	8925179	8925180	FBgn0000005_297:1:6995	1	-
chrX	10179081	10179082	FBgn0000005_297:1:6995	1	+
chrX	15380041	15380042	FBgn0000004_17.6:1:7439	1	+
chr2L	9726478	9726479	FBgn0000005_297:1:6995	1	+
chr2L	10914002	10914003	FBgn0000349_copia:1:5143	1	-
chr2L	17921725	17921726	FBgn0000005_297:1:6995	1	-
chr2R	562487	562488	FBgn0004082_Tirant:1:8526	1	-
chr2R	6248131	6248132	FBgn0000005_297:1:6995	1	-
chr2R	18203718	18203719	FBgn0000652_F-element:1:4708	1	-
chr2R	23380985	23380986	FBgn0000005_297:1:6995	1	+
chr3L	16927931	16927932	FBgn0000481_Doc:1000:3000	1	-
chr3L	18570551	18570552	FBgn0000349_copia:1:5143	1	+
chr3R	14589464	14589465	FBgn0000349_copia:1:5143	1	+
chr3R	14880054	14880055	FBgn0000005_297:1:6995	1	-
chr3R	18710902	18710903	FBgn0000004_17.6:1:7439	1	+
chr3R	24577058	24577059	FBgn0000005_297:1:6995	1	-
chr3R	25308735	25308736	FBgn0004082_Tirant:1:8526	1	+
chr3R	25842979	25842980	FBgn0004082_Tirant:1:8526	1	+
chr3R	28234070	28234071	FBgn0000481_Doc:1000:3000	1	+
chrX	1896952	1896953	FBgn0000349_copia:1:5143	1	-
chrX	8283262	8283263	FBgn0000005_297:1:6995	1	-
chrX	16563151	16563152	FBgn0000005_297:1:6995	1	-
chrX	19287152	19287153	FBgn0000199_blood:1:7410	1	-
chr2L	12422390	12422391	FBgn0000005_297:1:6995	1	+
chr2L	12630912	12630913	FBgn0000199_blood:1:7410	1	-
chr2L	18542933	18542934	FBgn0004082_Tirant:1:8526	1	+
chr2R	6639122	6639123	FBgn0000005_297:1:6995	1	+
chr2R	15253945	15253946	FBgn0000004_17.6:1:7439	1	-
chr2R	16781346	16781347	FBgn0000652_F-element:1:4708	1	-
chr2R	22271410	22271411	FBgn0000349_copia:1:5143	1	-
chr2R	23869823	23869824	FBgn0000005_297:1:6995	1	+
chr3L	1170144	1170145	FBgn0000005_297:1:6995	1	+
chr3L	11465099	11465100	FBgn0000005_297:1:6995	1	+
chr3L	11880672	11880673	FBgn0000349_copia:1:5143	1	+
chr3L	19424228	19424229	FBgn0000349_copia:1:5143	1	+
chr3R	4866336	4866337	FBgn0004082_Tirant:1:8526	1	-
chr3R	15047051	15047052	FBgn0000005_297:1:6995	1	-
chr3R	24543852	24543853	FBgn0000481_Doc:1000:3000	1	+
chrX	9050109	9050110	FBgn0000005_297:1:6995	1	-
chrX	9458042	9458043	FBgn0000481_Doc:1000:3000	1	+
chrX	11444718	11444719	FBgn0000349_copia:1:5143	1	-
chrX	12135560	12135561	FBgn0000005_297:1:6995	1	-
chrX	13270435	13270436	FBgn0004082_Tirant:1:8526	1	+
chr2L	6911160	6911161	FBgn0000004_17.6:1:7439	1	-
chr2L	15076650	15076651	FBgn0000005_297:1:6995	1	+
chr2L	15265431	15265432	FBgn0000349_copia:1:5143	1	-
chr2R	6573233	6573234	FBgn0004082_Tirant:1:8526	1	-
chr2R	12172669	12172670	FBgn0000481_Doc:1000:3000	1	-
chr2R	12806861	12806862	FBgn0000652_F-element:1:4708	1	+
chr2R	13807966	13807967	FBgn0000481_Doc:1000:3000	1	+
chr2R	15322555	15322556	FBgn0000349_copia:1:5143	1	+
chr2R	15371042	15371043	FBgn0000349_copia:1:5143	1	+
chr2R	20829487	20829488	FBgn0000199_blood:1:7410	1	-
chr3L	6582456	6582457	FBgn0004082_Tirant:1:8526	1	+
chr3L	12458694	12458695	FBgn0000005_297:1:6995	1	+
chr3R	11751556	11751557	FBgn0000005_297:1:6995	1	+
chr3R	15014858	15014859	FBgn0000005_297:1:6995	1	-
chr3R	16293730	16293731	FBgn0000005_297:1:6995	1	-
chr4	798756	798757	FBgn0000005_297:1:6995	1	+
chrX	6932494	6932495	FBgn0000349_copia:1:5143	1	+
chrX	10556234	10556235	FBgn0000005_297:1:6995	1	+
chrX	17343394	17343395	FBgn0000005_297:1:6995	1	-
chrY	1703963	1703964	FBgn0004082_Tirant:1:8526	1	+
chr2L	1624118	1624119	FBgn0000349_copia:1:5143	1	-
chr2L	13741462	13741463	FBgn0000005_297:1:6995	1	-
chr2L	17908388	17908389	FBgn0004082_Tirant:1:8526	1	+
chr2L	18567411	18567412	FBgn0000349_copia:1:5143	1	-
chr2R	11208292	11208293	FBgn0000199_blood:1:7410	1	+
chr2R	20761088	20761089	FBgn0000005_297:1:6995	1	+
chr3L	3081860	3081861	FBgn0000005_297:1:6995	1	-
chr3L	3217432	3217433	FBgn0004082_Tirant:1:8526	1	+
chr3L	3266768	3266769	FBgn0000004_17.6:1:7439	1	+
chr3L	9186730	9186731	FBgn0000481_Doc:1000:3000	1	-
chr3L	11587487	11587488	FBgn0000481_Doc:1000:3000	1	+
chr3L	18867918	18867919	FBgn0000005_297:1:6995	1	+
chr3R	13429707	13429708	FBgn0000652_F-element:1:4708	1	+
chr3R	16959731	16959732	FBgn0000005_297:1:6995	1	-
chr3R	21347454	21347455	FBgn0000349_copia:1:5143	1	-
chr3R	23451388	23451389	FBgn0000005_297:1:6995	1	+
chrX	1482556	1482557	FBgn0004082_Tirant:1:8526	1	-
chrX	2493600	2493601	FBgn0000005_297:1:6995	1	+
chrX	14988648	14988649	FBgn0000005_297:1:6995	1	-
chrX	16337643	16337644	FBgn0000349_copia:1:5143	1	-
chr2L	10569498	10569499	FBgn0000652_F-element:1:4708	1	+
chr2R	11239704	11239705	FBgn0000005_297:1:6995	1	-
chr2R	25181517	25181518	FBgn0000481_Doc:1000:3000	1	-
chr3L	10082489	10082490	FBgn0000005_297:1:6995	1	+
chr3L	18104546	18104547	FBgn0000349_copia:1:5143	1	-
chr3L	20393161	20393162	FBgn0004082_Tirant:1:8526	1	+
chr3R	4821017	4821018	FBgn0000004_17.6:1:7439	1	-
chr3R	8726798	8726799	FBgn0000199_blood:1:7410	1	+
chr3R	13154569	13154570	FBgn0000005_297:1:6995	1	-
chr3R	14744902	14744903	FBgn0000005_297:1:6995	1	-
chr3R	24790394	24790395	FBgn0000349_copia:1:5143	1	+
chr3R	24795138	24795139	FBgn0000005_297:1:6995	1	-
chr3R	24895563	24895564	FBgn0000481_Doc:1000:3000	1	-
chr3R	27104834	27104835	FBgn0000349_copia:1:5143	1	-
chr3R	29009678	29009679	FBgn0000005_297:1:6995	1	-
chrX	1011286	1011287	FBgn0004082_Tirant:1:8526	1	+
chrX	5161967	5161968	FBgn0000349_copia:1:5143	1	-
chrX	15805065	15805066	FBgn0000005_297:1:6995	1	-
chrX	17344844	17344845	FBgn0004082_Tirant:1:8526	1	+
chrX	20324118	20324119	FBgn0000005_297:1:6995	1	+
chr2L	12368169	12368170	FBgn0000349_copia:1:5143	1	-
chr2L	22140565	22140566	FBgn0000005_297:1:6995	1	+
chr2R	9335823	9335824	FBgn0000349_copia:1:5143	1	-
chr2R	14363922	14363923	FBgn0000652_F-element:1:4708	1	-
chr2R	25134681	25134682	FBgn0000005_297:1:6995	1	-
chr3L	5209472	5209473	FBgn0004082_Tirant:1:8526	1	+
chr3L	19292904	19292905	FBgn0000005_297:1:6995	1	-
chr3L	20987678	20987679	FBgn0000199_blood:1:7410	1	+
chr3L	27115383	27115384	FBgn0000481_Doc:1000:3000	1	-
chr3L	27913949	27913950	FBgn0000481_Doc:1000:3000	1	-
chr3R	23237721	23237722	FBgn0000004_17.6:1:7439	1	-
chr3R	23442046	23442047	FBgn0000005_297:1:6995	1	+
chr3R	24529096	24529097	FBgn0004082_Tirant:1:8526	1	+
chr3R	26414481	26414482	FBgn0000349_copia:1:5143	1	-
chrX	5189202	5189203	FBgn0000349_copia:1:5143	1	-
chrX	6859215	6859216	FBgn0000005_297:1:6995	1	-
chrX	8964366	8964367	FBgn0000005_297:1:6995	1	-
chrX	11194412	11194413	FBgn0000005_297:1:6995	1	-
chrX	15340682	15340683	FBgn0004082_Tirant:1:8526	1	-
chrX	15469351	15469352	FBgn0000005_297:1:6995	1	-
chr2L	822780	822781	FBgn0000005_297:1:6995	1	-
chr2L	3418679	3418680	FBgn0000005_297:1:6995	1	+
chr2R	3548123	3548124	FBgn0000349_copia:1:5143	1	+
chr2R	5205132	5205133	FBgn0000005_297:1:6995	1	-
chr2R	9236870	9236871	FBgn0000349_copia:1:5143	1	-
chr2R	10203052	10203053	FBgn0000652_F-element:1:4708	1	-
chr2R	11938047	11938048	FBgn0000004_17.6:1:7439	1	-
chr3L	7543080	7543081	FBgn0000005_297:1:6995	1	-
chr3L	11234700	11234701	FBgn0000349_copia:1:5143	1	+
chr3L	18842588	18842589	FBgn0004082_Tirant:1:8526	1	+
chr3L	19595947	19595948	FBgn0000005_297:1:6995	1	-
chr3L	22058508	22058509	FBgn0000005_297:1:6995	1	-
chr3R	16997153	16997154	FBgn0000199_blood:1:7410	1	-
chr3R	20100098	20100099	FBgn0000481_Doc:1000:3000	1	+
chr3R	23738406	23738407	FBgn0004082_Tirant:1:8526	1	-
chr3R	29263417	29263418	FBgn0000005_297:1:6995	1	+
chrX	11452133	11452134	FBgn0000349_copia:1:5143	1	-
chrX	11797147	11797148	FBgn0000481_Doc:1000:3000	1	+
chrX	15553174	15553175	FBgn0004082_Tirant:1:8526	1	-
chrX	18583978	18583979	FBgn0000005_297:1:6995	1	-
chr2L	2221819	2221820	FBgn0004082_Tirant:1:8526	1	-
chr2L	7976707	7976708	FBgn0000005_297:1:6995	1	-
chr2L	16344163	16344164	FBgn0000005_297:1:6995	1	+
chr2R	15407198	15407199	FBgn0004082_Tirant:1:8526	1	-
chr2R	17628478	17628479	FBgn0000005_297:1:6995	1	+
chr2R	22156589	22156590	FBgn0000652_F-element:1:4708	1	-
chr3L	7632942	7632943	FBgn0000349_copia:1:5143	1	-
chr3L	10094961	10094962	FBgn0000199_blood:1:7410	1	-
chr3L	11255364	11255365	FBgn0000481_Doc:1000:3000	1	+
chr3L	13991791	13991792	FBgn0000004_17.6:1:7439	1	-
chr3L	17714561	17714562	FBgn0000349_copia:1:5143	1	-
chr3L	23449357	23449358	FBgn0000349_copia:1:5143	1	-
chr3R	17249121	17249122	FBgn0000005_297:1:6995	1	-
chr3R	22401379	22401380	FBgn0000005_297:1:6995	1	+
chr3R	31087468	31087469	FBgn0000005_297:1:6995	1	+
chr3R	31172595	31172596	FBgn0000005_297:1:6995	1	-
chr4	856093	856094	FBgn0000481_Doc:1000:3000	1	-
chrX	9045471	9045472	FBgn0004082_Tirant:1:8526	1	-
chrX	9381666	9381667	FBgn0000349_copia:1:5143	1	+
chrX	14067462	14067463	FBgn0000005_297:1:6995	1	-
chr2L	5574743	5574744	FBgn0000005_297:1:6995	1	+
chr2L	9013387	9013388	FBgn0000005_297:1:6995	1	-
chr2L	10305539	10305540	FBgn0000199_blood:1:7410	1	+
chr2L	16458363	16458364	FBgn0004082_Tirant:1:8526	1	-
chr2L	20330614	20330615	FBgn0004082_Tirant:1:8526	1	+
chr2R	14595089	14595090	FBgn0000005_297:1:6995	1	-
chr2R	24540461	24540462	FBgn0000349_copia:1:5143	1	+
chr3L	1827082	1827083	FBgn0000481_Doc:1000:3000	1	-
chr3L	14367208	14367209	FBgn0000481_Doc:1000:3000	1	+
chr3L	22507671	22507672	FBgn0004082_Tirant:1:8526	1	-
chr3R	2773479	2773480	FBgn0000349_copia:1:5143	1	+
chr3R	10458376	10458377	FBgn0000005_297:1:6995	1	+
chr3R	12794931	12794932	FBgn0000349_copia:1:5143	1	+
chr3R	23208207	23208208	FBgn0000005_297:1:6995	1	-
chr3R	26180255	26180256	FBgn0000652_F-element:1:4708	1	-
chr3R	27091732	27091733	FBgn0000005_297:1:6995	1	+
chr3R	27380876	27380877	FBgn0000004_17.6:1:7439	1	+
chr3R	31965651	31965652	FBgn0000005_297:1:6995	1	+
chrX	4099212	4099213	FBgn0000349_copia:1:5143	1	+
chrX	22897200	22897201	FBgn0000005_297:1:6995	1	-
chr2L	6510440	6510441	FBgn0000349_copia:1:5143	1	-
chr2L	16058271	16058272	FBgn0000349_copia:1:5143	1	-
chr2L	18893883	18893884	FBgn0000652_F-element:1:4708	1	-
chr2L	21979597	21979598	FBgn0000004_17.6:1:7439	1	-
chr2R	3927338	3927339	FBgn0004082_Tirant:1:8526	1	+
chr2R	5814866	5814867	FBgn0000005_297:1:6995	1	+
chr2R	9580070	9580071	FBgn0000005_297:1:6995	1	-
chr2R	16046499	16046500	FBgn0004082_Tirant:1:8526	1	+
chr2R	19669096	19669097	FBgn0000005_297:1:6995	1	+
chr3L	15481028	15481029	FBgn0000005_297:1:6995	1	+
chr3L	15653174	15653175	FBgn0000005_297:1:6995	1	-
chr3R	13107360	13107361	FBgn0000005_297:1:6995	1	+
chr3R	14435362	14435363	FBgn0000481_Doc:1000:3000	1	+
chr3R	15396995	15396996	FBgn0000005_297:1:6995	1	-
chr3R	20932838	20932839	FBgn0004082_Tirant:1:8526	1	+
chr3R	28376743	28376744	FBgn0000349_copia:1:5143	1	+
chr3R	28823615	28823616	FBgn0000005_297:1:6995	1	+
chrX	647067	647068	FBgn0000481_Doc:1000:3000	1	+
chrX	3871087	3871088	FBgn0000199_blood:1:7410	1	-
chrX	7513160	7513161	FBgn0000349_copia:1:5143	1	-
chr2L	7148	7149	FBgn0000004_17.6:1:7439	1	+
chr2L	10278766	10278767	FBgn0000005_297:1:6995	1	+
chr2L	11690377	11690378	FBgn0000005_297:1:6995	1	+
chr2R	1402672	1402673	FBgn0004082_Tirant:1:8526	1	-
chr2R	17247120	17247121	FBgn0000481_Doc:1000:3000	1	-
chr2R	17917330	17917331	FBgn0000349_copia:1:5143	1	-
chr2R	24937810	24937811	FBgn0000481_Doc:1000:3000	1	+
chr3L	1708878	1708879	FBgn0004082_Tirant:1:8526	1	+
chr3L	4931053	4931054	FBgn0000005_297:1:6995	1	-
chr3L	15456626	15456627	FBgn0004082_Tirant:1:8526	1	+
chr3R	2098858	2098859	FBgn0000349_copia:1:5143	1	+
chr3R	6939947	6939948	FBgn0000652_F-element:1:4708	1	+
chr3R	8641846	8641847	FBgn0000005_297:1:6995	1	+
chr3R	13379655	13379656	FBgn0000005_297:1:6995	1	+
chr3R	16667052	16667053	FBgn0000199_blood:1:7410	1	-
chr3R	20629913	20629914	FBgn0000349_copia:1:5143	1	-
chr3R	27497678	27497679	FBgn0000005_297:1:6995	1	+
chr4	382147	382148	FBgn0000005_297:1:6995	1	-
chrX	20033363	20033364	FBgn0000349_copia:1:5143	1	+
chrX	20508768	20508769	FBgn0000005_297:1:6995	1	+
chr2L	2418076	2418077	FBgn0000005_297:1:6995	1	+
chr2L	4531153	4531154	FBgn0000199_blood:1:7410	1	-
chr2L	12369800	12369801	FBgn0004082_Tirant:1:8526	1	+
chr2R	1600792	1600793	FBgn0000005_297:1:6995	1	+
chr2R	16019841	16019842	FBgn0000481_Doc:1000:3000	1	+
chr2R	17330847	17330848	FBgn0000652_F-element:1:4708	1	+
chr2R	18636682	18636683	FBgn0000349_copia:1:5143	1	+
chr2R	22334323	22334324	FBgn0000005_297:1:6995	1	-
chr3L	14297819	14297820	FBgn0000481_Doc:1000:3000	1	-
chr3L	26316113	26316114	FBgn0000005_297:1:6995	1	-
chr3R	5271257	5271258	FBgn0004082_Tirant:1:8526	1	-
chr3R	7845012	7845013	FBgn0000005_297:1:6995	1	-
chr3R	17433317	17433318	FBgn0000004_17.6:1:7439	1	-
chr3R	18086342	18086343	FBgn0000349_copia:1:5143	1	+
chr3R	21347914	21347915	FBgn0000005_297:1:6995	1	-
chrX	4663741	4663742	FBgn0000005_297:1:6995	1	+
chrX	5978356	5978357	FBgn0004082_Tirant:1:8526	1	+
chrX	14138494	14138495	FBgn0000349_copia:1:5143	1	-
chrX	17818873	17818874	FBgn0000349_copia:1:5143	1	+
chrX	22788226	22788227	FBgn0000005_297:1:6995	1	-
chr2L	1396755	1396756	FBgn0000349_copia:1:5143	1	+
chr2L	9712825	9712826	FBgn0000004_17.6:1:7439	1	-
chr2L	11828587	11828588	FBgn0000349_copia:1:5143	1	+
chr2L	14832013	14832014	FBgn0000005_297:1:6995	1	+
chr2L	19087370	19087371	FBgn0000652_F-element:1:4708	1	-
chr2R	2864921	2864922	FBgn0000199_blood:1:7410	1	+
chr2R	8451222	8451223	FBgn0000349_copia:1:5143	1	+
chr2R	13455677	13455678	FBgn0004082_Tirant:1:8526	1	+
chr2R	21543856	21543857	FBgn0000005_297:1:6995	1	+
chr2R	22100893	22100894	FBgn0004082_Tirant:1:8526	1	+
chr3L	1036509	1036510	FBgn0000005_297:1:6995	1	+
chr3L	8593921	8593922	FBgn0000481_Doc:1000:3000	1	+
chr3L	10007850	10007851	FBgn0000005_297:1:6995	1	+
chr3L	16268427	16268428	FBgn0000005_297:1:6995	1	-
chr3L	24351373	24351374	FBgn0000481_Doc:1000:3000	1	+
chr3R	20487727	20487728	FBgn0004082_Tirant:1:8526	1	+
chr3R	21254903	21254904	FBgn0000005_297:1:6995	1	-
chrX	8521609	8521610	FBgn0000349_copia:1:5143	1	+
chrX	10107602	10107603	FBgn0000005_297:1:6995	1	+
chrX	16609697	16609698	FBgn0000005_297:1:6995	1	-
chr2L	2317723	2317724	FBgn0000005_297:1:6995	1	-
chr2L	2895333	2895334	FBgn0004082_Tirant:1:8526	1	+
chr2L	3861140	3861141	FBgn0000349_copia:1:5143	1	-
chr2L	14927130	14927131	FBgn0000199_blood:1:7410	1	+
chr2L	16344419	16344420	FBgn0000349_copia:1:5143	1	-
chr2R	10553214	10553215	FBgn0000349_copia:1:5143	1	+
chr2R	17465447	17465448	FBgn0000652_F-element:1:4708	1	+
chr3L	2737959	2737960	FBgn0000005_297:1:6995	1	+
chr3L	4169262	4169263	FBgn0004082_Tirant:1:8526	1	-
chr3L	8149541	8149542	FBgn0000481_Doc:1000:3000	1	+
chr3L	14327895	14327896	FBgn0000005_297:1:6995	1	-
chr3L	15745693	15745694	FBgn0000481_Doc:1000:3000	1	+
chr3L	28055050	28055051	FBgn0000005_297:1:6995	1	+
chr3R	14138309	14138310	FBgn0000349_copia:1:5143	1	+
chr3R	15459758	15459759	FBgn0000005_297:1:6995	1	+
chr3R	16340033	16340034	FBgn0000005_297:1:6995	1	+
chr3R	30039652	30039653	FBgn0000005_297:1:6995	1	+
chrX	4790259	4790260	FBgn0000004_17.6:1:7439	1	+
chrX	11838788	11838789	FBgn0004082_Tirant:1:8526	1	-
chrX	17511455	17511456	FBgn0000005_297:1:6995	1	+
chr2L	4321098	4321099	FBgn0004082_Tirant:1:8526	1	-
chr2L	15191427	15191428	FBgn0000349_copia:1:5143	1	-
chr2R	14379591	14379592	FBgn0000349_copia:1:5143	1	+
chr2R	14458334	14458335	FBgn0000349_copia:1:5143	1	-
chr2R	20356090	20356091	FBgn0000652_F-element:1:4708	1	+
chr2R	23507122	23507123	FBgn0004082_Tirant:1:8526	1	+
chr3L	11303635	11303636	FBgn0000199_blood:1:7410	1	-
chr3L	13165597	13165598	FBgn0000005_297:1:6995	1	+
chr3L	15595886	15595887	FBgn0000004_17.6:1:7439	1	-
chr3R	7832313	7832314	FBgn0000005_297:1:6995	1	-
chr3R	8209264	8209265	FBgn0000005_297:1:6995	1	+
chr3R	14965131	14965132	FBgn0000005_297:1:6995	1	-
chr3R	17473630	17473631	FBgn0000005_297:1:6995	1	-
chr3R	18402612	18402613	FBgn0000005_297:1:6995	1	+
chr3R	28276680	28276681	FBgn0000481_Doc:1000:3000	1	+
chr3R	30340199	30340200	FBgn0000481_Doc:1000:3000	1	+
chr4	987951	987952	FBgn0000005_297:1:6995	1	+
chrX	8886935	8886936	FBgn0004082_Tirant:1:8526	1	-
chrX	11910722	11910723	FBgn0000349_copia:1:5143	1	-
chrX	13147261	13147262	FBgn0000005_297:1:6995	1	+
chr2L	3735138	3735139	FBgn0000005_297:1:6995	1	+
chr2L	11391305	11391306	FBgn0000005_297:1:6995	1	+
chr2L	15767849	15767850	FBgn0004082_Tirant:1:8526	1	-
chr2R	293555	293556	FBgn0000005_297:1:6995	1	-
chr2R	13725323	13725324	FBgn0004082_Tirant:1:8526	1	-
chr2R	20223372	20223373	FBgn0000481_Doc:1000:3000	1	+
chr3L	122949	122950	FBgn0000005_297:1:6995	1	-
chr3L	5748875	5748876	FBgn0000349_copia:1:5143	1	+
chr3L	9666570	9666571	FBgn0000652_F-element:1:4708	1	+
chr3R	5519793	5519794	FBgn0000349_copia:1:5143	1	+
chr3R	6289348	6289349	FBgn0000005_297:1:6995	1	+
chr3R	9632701	9632702	FBgn0000005_297:1:6995	1	+
chr3R	13225379	13225380	FBgn0000481_Doc:1000:3000	1	-
chr3R	25472143	25472144	FBgn0000004_17.6:1:7439	1	-
chr3R	31646878	31646879	FBgn0000349_copia:1:5143	1	-
chr4	946328	946329	FBgn0004082_Tirant:1:8526	1	+
chrX	3317872	3317873	FBgn0000349_copia:1:5143	1	-
chrX	6055998	6055999	FBgn0000005_297:1:6995	1	-
chrX	12553735	12553736	FBgn0000005_297:1:6995	1	-
chrX	13354060	13354061	FBgn0000199_blood:1:7410	1	-
chr2L	1216577	1216578	FBgn0000005_297:1:6995	1	-
chr2L	3086123	3086124	FBgn0000005_297:1:6995	1	+
chr2L	6020703	6020704	FBgn0000005_297:1:6995	1	-
chr2L	14743740	14743741	FBgn0000004_17.6:1:7439	1	+
chr2L	16501990	16501991	FBgn0000349_copia:1:5143	1	-
chr2L	18168559	18168560	FBgn0000349_copia:1:5143	1	-
chr2L	18627145	18627146	FBgn0000349_copia:1:5143	1	+
chr2R	5195341	5195342	FBgn0000005_297:1:6995	1	-
chr2R	8183240	8183241	FBgn0004082_Tirant:1:8526	1	-
chr2R	15058131	15058132	FBgn0004082_Tirant:1:8526	1	-
chr3L	3101140	3101141	FBgn0000005_297:1:6995	1	-
chr3L	8766246	8766247	FBgn0000349_copia:1:5143	1	+
chr3L	12019814	12019815	FBgn0000481_Doc:1000:3000	1	+
chr3L	18830446	18830447	FBgn0000652_F-element:1:4708	1	-
chr3R	22481578	22481579	FBgn0000005_297:1:6995	1	-
chr3R	25968140	25968141	FBgn0000005_297:1:6995	1	+
chr3R	28690848	28690849	FBgn0000005_297:1:6995	1	+
chrX	9254527	9254528	FBgn0000199_blood:1:7410	1	-
chrX	13222988	13222989	FBgn0004082_Tirant:1:8526	1	+
chrX	13651382	13651383	FBgn0000481_Doc:1000:3000	1	+
chr2L	18020871	18020872	FBgn0004082_Tirant:1:8526	1	-
chr2L	20050978	20050979	FBgn0000349_copia:1:5143	1	-
chr2R	3090156	3090157	FBgn0000349_copia:1:5143	1	+
chr2R	9662240	9662241	FBgn0000005_297:1:6995	1	-
chr2R	14347267	14347268	FBgn0000005_297:1:6995	1	+
chr2R	18568622	18568623	FBgn0000349_copia:1:5143	1	-
chr2R	21794340	21794341	FBgn0000481_Doc:1000:3000	1	+
chr2R	24452841	24452842	FBgn0000004_17.6:1:7439	1	-
chr3L	2263923	2263924	FBgn0000349_copia:1:5143	1	+
chr3L	4774439	4774440	FBgn0004082_Tirant:1:8526	1	-
chr3L	11576164	11576165	FBgn0000005_297:1:6995	1	-
chr3L	21904330	21904331	FBgn0000481_Doc:1000:3000	1	-
chr3R	1424653	1424654	FBgn0000199_blood:1:7410	1	-
chr3R	3708524	3708525	FBgn0000005_297:1:6995	1	+
chr3R	11169010	11169011	FBgn0000005_297:1:6995	1	+
chr3R	20885448	20885449	FBgn0004082_Tirant:1:8526	1	+
chrX	1230494	1230495	FBgn0000005_297:1:6995	1	-
chrX	2961845	2961846	FBgn0000005_297:1:6995	1	-
chrX	6873079	6873080	FBgn0000005_297:1:6995	1	-
chrX	11090582	11090583	FBgn0000652_F-element:1:4708	1	+
chr2L	22021602	22021603	FBgn0000481_Doc:1000:3000	1	-
chr2R	2822835	2822836	FBgn0000005_297:1:6995	1	-
chr2R	10728019	10728020	FBgn0000004_17.6:1:7439	1	-
chr2R	11593179	11593180	FBgn0000349_copia:1:5143	1	-
chr2R	21258080	21258081	FBgn0000005_297:1:6995	1	-
chr2R	22726737	22726738	FBgn0000005_297:1:6995	1	+
chr2R	24022410	24022411	FBgn0000005_297:1:6995	1	+
chr2R	25062747	25062748	FBgn0000199_blood:1:7410	1	+
chr3L	2680940	2680941	FBgn0004082_Tirant:1:8526	1	-
chr3L	3965085	3965086	FBgn0000349_copia:1:5143	1	+
chr3L	6109300	6109301	FBgn0000005_297:1:6995	1	-
chr3L	12568449	12568450	FBgn0004082_Tirant:1:8526	1	-
chr3L	17895475	17895476	FBgn0000005_297:1:6995	1	+
chr3L	24204925	24204926	FBgn0000349_copia:1:5143	1	+
chr3R	9040105	9040106	FBgn0000652_F-element:1:4708	1	+
chr3R	16914804	16914805	FBgn0004082_Tirant:1:8526	1	-
chr3R	21193438	21193439	FBgn0000481_Doc:1000:3000	1	+
chrX	2770946	2770947	FBgn0000005_297:1:6995	1	+
chrX	11243451	11243452	FBgn0000005_297:1:6995	1	+
chrX	18512899	18512900	FBgn0000349_copia:1:5143	1	-
chr2L	1792540	1792541	FBgn0000349_copia:1:5143	1	+
chr2L	3763601	3763602	FBgn0000199_blood:1:7410	1	-
chr2L	5644071	5644072	FBgn0004082_Tirant:1:8526	1	+
chr2L	16161806	16161807	FBgn0000005_297:1:6995	1	-
chr2R	1733207	1733208	FBgn0000481_Doc:1000:3000	1	+
chr2R	10174123	10174124	FBgn0000652_F-element:1:4708	1	+
chr2R	11983705	11983706	FBgn0000005_297:1:6995	1	+
chr2R	14378127	14378128	FBgn0000349_copia:1:5143	1	-
chr2R	15532161	15532162	FBgn0000005_297:1:6995	1	+
chr2R	22561416	22561417	FBgn0000005_297:1:6995	1	+
chr3L	12439443	12439444	FBgn0000004_17.6:1:7439	1	+
chr3R	24197317	24197318	FBgn0000481_Doc:1000:3000	1	+
chr3R	26531214	26531215	FBgn0000005_297:1:6995	1	+
chr3R	27252909	27252910	FBgn0000005_297:1:6995	1	-
chr3R	28215119	28215120	FBgn0000349_copia:1:5143	1	-
chr3R	31421716	31421717	FBgn0004082_Tirant:1:8526	1	-
chr3R	31591151	31591152	FBgn0000349_copia:1:5143	1	-
chrX	13829030	13829031	FBgn0000005_297:1:6995	1	+
chrX	16899229	16899230	FBgn0004082_Tirant:1:8526	1	-
chrX	22485416	22485417	FBgn0000005_297:1:6995	1	-
chr2L	9103693	9103694	FBgn0004082_Tirant:1:8526	1	-
chr2L	17918131	17918132	FBgn0000005_297:1:6995	1	+
chr2L	23056540	23056541	FBgn0000005_297:1:6995	1	+
chr2R	8473152	8473153	FBgn0000481_Doc:1000:3000	1	+
chr2R	8824880	8824881	FBgn0000005_297:1:6995	1	+
chr2R	9192416	9192417	FBgn0004082_Tirant:1:8526	1	+
chr2R	15986825	15986826	FBgn0000349_copia:1:5143	1	-
chr3L	2082108	2082109	FBgn0000005_297:1:6995	1	+
chr3L	7039665	7039666	FBgn0000199_blood:1:7410	1	+
chr3L	14880712	14880713	FBgn0000481_Doc:1000:3000	1	-
chr3L	21300642	21300643	FBgn0000005_297:1:6995	1	-
chr3R	12542661	12542662	FBgn0000652_F-element:1:4708	1	-
chr3R	18559435	18559436	FBgn0000005_297:1:6995	1	-
chrX	2622721	2622722	FBgn0000005_297:1:6995	1	-
chrX	4469423	4469424	FBgn0000004_17.6:1:7439	1	-
chrX	5873962	5873963	FBgn0000349_copia:1:5143	1	-
chrX	9118715	9118716	FBgn0000349_copia:1:5143	1	-
chrX	10424142	10424143	FBgn0000349_copia:1:5143	1	-
chrX	11835651	11835652	FBgn0000005_297:1:6995	1	+
chrX	20623551	20623552	FBgn0004082_Tirant:1:8526	1	-
chr2L	1485470	1485471	FBgn0000349_copia:1:5143	1	+
chr2L	8784237	8784238	FBgn0000005_297:1:6995	1	+
chr2L	14919025	14919026	FBgn0004082_Tirant:1:8526	1	+
chr2L	18948460	18948461	FBgn0000349_copia:1:5143	1	-
chr2L	20052293	20052294	FBgn0000199_blood:1:7410	1	+
chr2L	22056902	22056903	FBgn0000004_17.6:1:7439	1	+
chr2R	11246272	11246273	FBgn0000005_297:1:6995	1	+
chr2R	12098877	12098878	FBgn0000005_297:1:6995	1	-
chr3L	7247199	7247200	FBgn0000349_copia:1:5143	1	+
chr3L	8580484	8580485	FBgn0004082_Tirant:1:8526	1	+
chr3L	11107472	11107473	FBgn0000005_297:1:6995	1	+
chr3L	16730235	16730236	FBgn0004082_Tirant:1:8526	1	+
chr3L	16744626	16744627	FBgn0000005_297:1:6995	1	+
chr3L	22908830	22908831	FBgn0000652_F-element:1:4708	1	+
chr3R	1468323	1468324	FBgn0000005_297:1:6995	1	+
chr3R	12031126	12031127	FBgn0000481_Doc:1000:3000	1	+
chr3R	21522169	21522170	FBgn0000481_Doc:1000:3000	1	+
chr3R	22224132	22224133	FBgn0000005_297:1:6995	1	-
chr4	446197	446198	FBgn0000005_297:1:6995	1	+
chrX	1783274	1783275	FBgn0000349_copia:1:5143	1	+
chr2L	3435604	3435605	FBgn0000005_297:1:6995	1	+
chr2L	14452014	14452015	FBgn0000199_blood:1:7410	1	-
chr2L	15635384	15635385	FBgn0000005_297:1:6995	1	-
chr2L	18388187	18388188	FBgn0000481_Doc:1000:3000	1	-
chr2L	22196157	22196158	FBgn0000005_297:1:6995	1	+
chr2R	15359567	15359568	FBgn0000349_copia:1:5143	1	-
chr2R	20279055	20279056	FBgn0004082_Tirant:1:8526	1	+
chr2R	24893873	24893874	FBgn0000349_copia:1:5143	1	+
chr3L	1370969	1370970	FBgn0004082_Tirant:1:8526	1	+
chr3L	7882740	7882741	FBgn0000652_F-element:1:4708	1	-
chr3L	10676205	10676206	FBgn0000005_297:1:6995	1	+
chr3L	14919758	14919759	FBgn0000349_copia:1:5143	1	-
chr3L	19284760	19284761	FBgn0004082_Tirant:1:8526	1	-
chr3R	9500950	9500951	FBgn0000005_297:1:6995	1	+
chr3R	15941775	15941776	FBgn0000005_297:1:6995	1	-
chr3R	16873199	16873200	FBgn0000481_Doc:1000:3000	1	+
chr3R	21085146	21085147	FBgn0000005_297:1:6995	1	+
chr4	416427	416428	FBgn0000004_17.6:1:7439	1	+
chrX	3274931	3274932	FBgn0000349_copia:1:5143	1	+
chrX	8925925	8925926	FBgn0000005_297:1:6995	1	-
chr2L	13870415	13870416	FBgn0000005_297:1:6995	1	-
chr2L	17623359	17623360	FBgn0000349_copia:1:5143	1	-
chr2L	22390446	22390447	FBgn0000652_F-element:1:4708	1	+
chr2L	22970240	22970241	FBgn0000005_297:1:6995	1	+
chr2R	10105450	10105451	FBgn0000005_297:1:6995	1	+
chr2R	21597643	21597644	FBgn0000005_297:1:6995	1	-
chr3L	3028933	3028934	FBgn0000481_Doc:1000:3000	1	-
chr3L	4206748	4206749	FBgn0000349_copia:1:5143	1	-
chr3L	13642264	13642265	FBgn0000349_copia:1:5143	1	-
chr3L	16366560	16366561	FBgn0000199_blood:1:7410	1	-
chr3R	4895148	4895149	FBgn0000005_297:1:6995	1	+
chr3R	12794096	12794097	FBgn0004082_Tirant:1:8526	1	-
chr3R	14166991	14166992	FBgn0000349_copia:1:5143	1	-
chr3R	19513696	19513697	FBgn0004082_Tirant:1:8526	1	-
chr3R	23276420	23276421	FBgn0000005_297:1:6995	1	-
chr3R	27817669	27817670	FBgn0000481_Doc:1000:3000	1	+
chr3R	29261932	29261933	FBgn0000004_17.6:1:7439	1	+
chrX	3232818	3232819	FBgn0004082_Tirant:1:8526	1	-
chrX	12035006	12035007	FBgn0000005_297:1:6995	1	+
chrX	12189590	12189591	FBgn0000005_297:1:6995	1	-
chr2L	5872343	5872344	FBgn0000005_297:1:6995	1	-
chr2L	8186411	8186412	FBgn0000005_297:1:6995	1	-
chr2L	16944498	16944499	FBgn0000005_297:1:6995	1	+
chr2L	19968112	19968113	FBgn0000199_blood:1:7410	1	-
chr2R	6945349	6945350	FBgn0000349_copia:1:5143	1	-
chr2R	8722575	8722576	FBgn0000005_297:1:6995	1	+
chr2R	9084267	9084268	FBgn0000481_Doc:1000:3000	1	+
chr3L	9719673	9719674	FBgn0004082_Tirant:1:8526	1	-
chr3L	15610423	15610424	FBgn0000349_copia:1:5143	1	+
chr3L	16118389	16118390	FBgn0000005_297:1:6995	1	+
chr3L	21101869	21101870	FBgn0004082_Tirant:1:8526	1	+
chr3R	9951175	9951176	FBgn0000005_297:1:6995	1	-
chr3R	16976992	16976993	FBgn0000349_copia:1:5143	1	+
chr3R	18618547	18618548	FBgn0000481_Doc:1000:3000	1	-
chr3R	22932544	22932545	FBgn0004082_Tirant:1:8526	1	-
chrX	415781	415782	FBgn0000005_297:1:6995	1	+
chrX	11770800	11770801	FBgn0000349_copia:1:5143	1	-
chrX	13295046	13295047	FBgn0000005_297:1:6995	1	-
chrX	16116008	16116009	FBgn0000652_F-element:1:4708	1	+
chrX	16885475	16885476	FBgn0000004_17.6:1:7439	1	-
chr2L	11948614	11948615	FBgn0000652_F-element:1:4708	1	+
chr2L	16829659	16829660	FBgn0004082_Tirant:1:8526	1	-
chr2L	19721284	19721285	FBgn0000005_297:1:6995	1	-
chr2R	7444437	7444438	FBgn0000005_297:1:6995	1	+
chr2R	8999156	8999157	FBgn0004082_Tirant:1:8526	1	-
chr2R	10250390	10250391	FBgn0000481_Doc:1000:3000	1	-
chr2R	11894942	11894943	FBgn0000349_copia:1:5143	1	-
chr2R	11991346	11991347	FBgn0000349_copia:1:5143	1	-
chr3L	2463350	2463351	FBgn0000481_Doc:1000:3000	1	-
chr3L	13400653	13400654	FBgn0004082_Tirant:1:8526	1	+
chr3R	10967326	10967327	FBgn0000005_297:1:6995	1	-
chr3R	22309734	22309735	FBgn0000349_copia:1:5143	1	-
chr3R	27184555	27184556	FBgn0000005_297:1:6995	1	+
chr3R	28953972	28953973	FBgn0000199_blood:1:7410	1	+
chr3R	30452142	30452143	FBgn0000349_copia:1:5143	1	-
chrX	1368094	1368095	FBgn0000005_297:1:6995	1	+
chrX	13814222	13814223	FBgn0000005_297:1:6995	1	+
chrX	14245022	14245023	FBgn0000005_297:1:6995	1	-
chrX	14773606	14773607	FBgn0000005_297:1:6995	1	-
chrX	16480968	16480969	FBgn0000004_17.6:1:7439	1	+
chr2L	4885936	4885937	FBgn0000652_F-element:1:4708	1	+
chr2L	7176356	7176357	FBgn0000005_297:1:6995	1	-
chr2L	7198648	7198649	FBgn0004082_Tirant:1:8526	1	-
chr2L	13848917	13848918	FBgn0004082_Tirant:1:8526	1	-
chr2L	22037272	22037273	FBgn0000005_297:1:6995	1	+
chr2R	12155543	12155544	FBgn0000005_297:1:6995	1	-
chr2R	12158599	12158600	FBgn0000199_blood:1:7410	1	+
chr2R	16934713	16934714	FBgn0000349_copia:1:5143	1	-
chr2R	21308987	21308988	FBgn0000005_297:1:6995	1	+
chr3L	5450714	5450715	FBgn0000481_Doc:1000:3000	1	-
chr3L	11525359	11525360	FBgn0004082_Tirant:1:8526	1	-
chr3L	13603199	13603200	FBgn0000005_297:1:6995	1	-
chr3L	20394633	20394634	FBgn0000004_17.6:1:7439	1	+
chr3R	867782	867783	FBgn0000349_copia:1:5143	1	-
chr3R	2693505	2693506	FBgn0000481_Doc:1000:3000	1	+
chr3R	4186867	4186868	FBgn0000005_297:1:6995	1	+
chr3R	19976376	19976377	FBgn0000349_copia:1:5143	1	+
chr3R	26869571	26869572	FBgn0000005_297:1:6995	1	+
chr3R	28194137	28194138	FBgn0000349_copia:1:5143	1	+
chrX	21323101	21323102	FBgn0000005_297:1:6995	1	+
chr2L	8270772	8270773	FBgn0004082_Tirant:1:8526	1	+
chr2L	15079940	15079941	FBgn0000349_copia:1:5143	1	+
chr2R	12699749	12699750	FBgn0000652_F-element:1:4708	1	-
chr2R	13403078	13403079	FBgn0000199_blood:1:7410	1	+
chr3L	912537	912538	FBgn0000481_Doc:1000:3000	1	-
chr3L	1455865	1455866	FBgn0000349_copia:1:5143	1	-
chr3L	2629090	2629091	FBgn0000481_Doc:1000:3000	1	+
chr3L	3991456	3991457	FBgn0000005_297:1:6995	1	+
chr3L	6031556	6031557	FBgn0004082_Tirant:1:8526	1	+
chr3L	7441096	7441097	FBgn0000004_17.6:1:7439	1	+
chr3L	16613881	16613882	FBgn0000005_297:1:6995	1	+
chr3L	17231815	17231816	FBgn0000005_297:1:6995	1	+
chr3L	17525256	17525257	FBgn0000005_297:1:6995	1	+
chr3R	11773401	11773402	FBgn0000005_297:1:6995	1	-
chr3R	19424497	19424498	FBgn0000349_copia:1:5143	1	+
chr3R	23877851	23877852	FBgn0000005_297:1:6995	1	+
chr3R	24892634	24892635	FBgn0000349_copia:1:5143	1	-
chrX	9648166	9648167	FBgn0000005_297:1:6995	1	+
chrX	10833005	10833006	FBgn0004082_Tirant:1:8526	1	+
chrX	18712933	18712934	FBgn0000005_297:1:6995	1	+
chr2L	1871114	1871115	FBgn0000005_297:1:6995	1	-
chr2L	13170598	13170599	FBgn0000349_copia:1:5143	1	+
chr2L	14856770	14856771	FBgn0000005_297:1:6995	1	-
chr2L	18128939	18128940	FBgn0000005_297:1:6995	1	+
chr2L	19758765	19758766	FBgn0000481_Doc:1000:3000	1	+
chr2L	22058097	22058098	FBgn0000005_297:1:6995	1	-
chr2L	23084276	23084277	FBgn0000005_297:1:6995	1	+
chr2R	6830972	6830973	FBgn0000349_copia:1:5143	1	-
chr2R	6981253	6981254	FBgn0000349_copia:1:5143	1	+
chr2R	13796337	13796338	FBgn0000652_F-element:1:4708	1	-
chr2R	18809253	18809254	FBgn0000349_copia:1:5143	1	+
chr2R	21831072	21831073	FBgn0000005_297:1:6995	1	-
chr2R	23169544	23169545	FBgn0000005_297:1:6995	1	+
chr2R	24505766	24505767	FBgn0000005_297:1:6995	1	+
chr3L	4204050	4204051	FBgn0004082_Tirant:1:8526	1	-
chr3L	8931764	8931765	FBgn0000004_17.6:1:7439	1	-
chr3L	23797197	23797198	FBgn0000199_blood:1:7410	1	-
chr3R	23621906	23621907	FBgn0004082_Tirant:1:8526	1	-
chrX	1446957	1446958	FBgn0004082_Tirant:1:8526	1	-
chrX	20458731	20458732	FBgn0000481_Doc:1000:3000	1	+
chr2L	2886818	2886819	FBgn0000349_copia:1:5143	1	+
chr2L	4187657	4187658	FBgn0000005_297:1:6995	1	-
chr2L	6561063	6561064	FBgn0000349_copia:1:5143	1	+
chr2L	22357700	22357701	FBgn0000005_297:1:6995	1	-
chr2R	4537911	4537912	FBgn0000481_Doc:1000:3000	1	-
chr2R	6029569	6029570	FBgn0000652_F-element:1:4708	1	+
chr3L	1635693	1635694	FBgn0000481_Doc:1000:3000	1	+
chr3L	4961424	4961425	FBgn0000349_copia:1:5143	1	-
chr3L	8076533	8076534	FBgn0000005_297:1:6995	1	+
chr3L	8690386	8690387	FBgn0000005_297:1:6995	1	-
chr3L	8825389	8825390	FBgn0004082_Tirant:1:8526	1	-
chr3R	4330403	4330404	FBgn0000004_17.6:1:7439	1	-
chr3R	4816094	4816095	FBgn0000005_297:1:6995	1	+
chr3R	11808834	11808835	FBgn0000199_blood:1:7410	1	-
chr3R	18688348	18688349	FBgn0000005_297:1:6995	1	-
chr3R	26906769	26906770	FBgn0000349_copia:1:5143	1	-
chrX	17555283	17555284	FBgn0000005_297:1:6995	1	-
chrX	17704310	17704311	FBgn0004082_Tirant:1:8526	1	+
chrX	19156022	19156023	FBgn0004082_Tirant:1:8526	1	+
chrX	19385379	19385380	FBgn0000005_297:1:6995	1	-
chr2L	23347548	23347549	FBgn0000005_297:1:6995	1	-
chr2R	19560960	19560961	FBgn0004082_Tirant:1:8526	1	-
chr2R	19931512	19931513	FBgn0000005_297:1:6995	1	+
chr2R	20275564	20275565	FBgn0000349_copia:1:5143	1	-
chr3L	15954227	15954228	FBgn0000481_Doc:1000:3000	1	-
chr3R	4656431	4656432	FBgn0000005_297:1:6995	1	+
chr3R	4925438	4925439	FBgn0000199_blood:1:7410	1	-
chr3R	14358496	14358497	FBgn0000005_297:1:6995	1	+
chr3R	19922658	19922659	FBgn0000005_297:1:6995	1	-
chr3R	20069756	20069757	FBgn0000349_copia:1:5143	1	+
chr3R	25051073	25051074	FBgn0004082_Tirant:1:8526	1	+
chr3R	25151936	25151937	FBgn0000005_297:1:6995	1	-
chrX	2757256	2757257	FBgn0000005_297:1:6995	1	+
chrX	3540048	3540049	FBgn0000349_copia:1:5143	1	+
chrX	7013253	7013254	FBgn0004082_Tirant:1:8526	1	+
chrX	8675428	8675429	FBgn0000005_297:1:6995	1	-
chrX	11908499	11908500	FBgn0000349_copia:1:5143	1	+
chrX	15391120	15391121	FBgn0000652_F-element:1:4708	1	-
chrX	17884228	17884229	FBgn0000004_17.6:1:7439	1	+
chrY	699928	699929	FBgn0000481_Doc:1000:3000	1	-
chr2L	11639483	11639484	FBgn0000005_297:1:6995	1	+
chr2R	11055641	11055642	FBgn0004082_Tirant:1:8526	1	+
chr2R	13484953	13484954	FBgn0000005_297:1:6995	1	-
chr3L	2363531	2363532	FBgn0000004_17.6:1:7439	1	-
chr3L	4575080	4575081	FBgn0000005_297:1:6995	1	-
chr3L	5595948	5595949	FBgn0000005_297:1:6995	1	-
chr3L	15326337	15326338	FBgn0004082_Tirant:1:8526	1	+
chr3L	15559559	15559560	FBgn0000349_copia:1:5143	1	+
chr3L	22173055	22173056	FBgn0000005_297:1:6995	1	+
chr3L	22707644	22707645	FBgn0000652_F-element:1:4708	1	-
chr3R	1987544	1987545	FBgn0000005_297:1:6995	1	+
chr3R	6674577	6674578	FBgn0000349_copia:1:5143	1	+
chr3R	21625696	21625697	FBgn0004082_Tirant:1:8526	1	-
chr3R	30273794	30273795	FBgn0000481_Doc:1000:3000	1	-
chr4	270942	270943	FBgn0000349_copia:1:5143	1	-
chrX	7454724	7454725	FBgn0000005_297:1:6995	1	+
chrX	8957425	8957426	FBgn0000005_297:1:6995	1	-
chrX	10737457	10737458	FBgn0000199_blood:1:7410	1	-
chrX	19762746	19762747	FBgn0000481_Doc:1000:3000	1	+
chrX	20402706	20402707	FBgn0000349_copia:1:5143	1	+
chr2R	9391638	9391639	FBgn0000005_297:1:6995	1	-
chr2R	9554853	9554854	FBgn0000199_blood:1:7410	1	-
chr2R	14021235	14021236	FBgn0000349_copia:1:5143	1	-
chr2R	14996622	14996623	FBgn0000005_297:1:6995	1	-
chr2R	15872086	15872087	FBgn0004082_Tirant:1:8526	1	+
chr2R	18768103	18768104	FBgn0000652_F-element:1:4708	1	-
chr2R	20803490	20803491	FBgn0000005_297:1:6995	1	-
chr3L	4912878	4912879	FBgn0000349_copia:1:5143	1	-
chr3L	10357545	10357546	FBgn0000004_17.6:1:7439	1	+
chr3L	14517455	14517456	FBgn0004082_Tirant:1:8526	1	+
chr3L	24295306	24295307	FBgn0000005_297:1:6995	1	+
chr3R	4660453	4660454	FBgn0000349_copia:1:5143	1	+
chr3R	5806265	5806266	FBgn0000349_copia:1:5143	1	-
chr3R	14326200	14326201	FBgn0000005_297:1:6995	1	+
chr3R	17024368	17024369	FBgn0000005_297:1:6995	1	+
chr3R	26443684	26443685	FBgn0004082_Tirant:1:8526	1	+
chrX	2033436	2033437	FBgn0000481_Doc:1000:3000	1	+
chrX	14354818	14354819	FBgn0000005_297:1:6995	1	-
chrX	17560640	17560641	FBgn0000481_Doc:1000:3000	1	-
chrX	18212581	18212582	FBgn0000005_297:1:6995	1	-
chr2L	10624725	10624726	FBgn0000005_297:1:6995	1	-
chr2L	18259215	18259216	FBgn0000005_297:1:6995	1	+
chr2R	7575537	7575538	FBgn0004082_Tirant:1:8526	1	+
chr2R	9543989	9543990	FBgn0004082_Tirant:1:8526	1	-
chr2R	21731992	21731993	FBgn0000481_Doc:1000:3000	1	-
chr3L	3558608	3558609	FBgn0000005_297:1:6995	1	+
chr3L	7190493	7190494	FBgn0000004_17.6:1:7439	1	-
chr3L	8848428	8848429	FBgn0000349_copia:1:5143	1	+
chr3L	9469856	9469857	FBgn0000199_blood:1:7410	1	+
chr3L	15863049	15863050	FBgn0000005_297:1:6995	1	-
chr3R	9285592	9285593	FBgn0000349_copia:1:5143	1	-
chr3R	10299739	10299740	FBgn0000005_297:1:6995	1	+
chr3R	14810024	14810025	FBgn0000349_copia:1:5143	1	-
chr3R	14887152	14887153	FBgn0000005_297:1:6995	1	-
chr3R	18767544	18767545	FBgn0000005_297:1:6995	1	+
chr3R	21630150	21630151	FBgn0000481_Doc:1000:3000	1	+
chr3R	22523420	22523421	FBgn0000005_297:1:6995	1	+
chrX	2985325	2985326	FBgn0000652_F-element:1:4708	1	+
chrX	5470708	5470709	FBgn0000349_copia:1:5143	1	+
chrX	18401793	18401794	FBgn0004082_Tirant:1:8526	1	-
chr2L	21901204	21901205	FBgn0004082_Tirant:1:8526	1	+
chr2R	330671	330672	FBgn0000005_297:1:6995	1	+
chr3L	512387	512388	FBgn0004082_Tirant:1:8526	1	+
chr3L	3963048	3963049	FBgn0000199_blood:1:7410	1	+
chr3L	4752348	4752349	FBgn0000004_17.6:1:7439	1	+
chr3L	9629122	9629123	FBgn0004082_Tirant:1:8526	1	-
chr3L	11830574	11830575	FBgn0000349_copia:1:5143	1	+
chr3L	19041834	19041835	FBgn0000005_297:1:6995	1	+
chr3L	27990733	27990734	FBgn0000349_copia:1:5143	1	-
chr3R	9568868	9568869	FBgn0000481_Doc:1000:3000	1	+
chr3R	10504126	10504127	FBgn0000349_copia:1:5143	1	-
chr3R	18693579	18693580	FBgn0000005_297:1:6995	1	-
chr3R	22857746	22857747	FBgn0000005_297:1:6995	1	-
chr3R	28412442	28412443	FBgn0000005_297:1:6995	1	+
chr3R	29706201	29706202	FBgn0000005_297:1:6995	1	-
chr3R	31621829	31621830	FBgn0000652_F-element:1:4708	1	+
chr3R	31772795	31772796	FBgn0000349_copia:1:5143	1	+
chrX	3168690	3168691	FBgn0000005_297:1:6995	1	-
chrX	12477322	12477323	FBgn0000005_297:1:6995	1	-
chrX	13235456	13235457	FBgn0000481_Doc:1000:3000	1	-
chr2L	3811598	3811599	FBgn0000005_297:1:6995	1	+
chr2L	17525546	17525547	FBgn0000004_17.6:1:7439	1	+
chr2L	21040869	21040870	FBgn0000481_Doc:1000:3000	1	-
chr2R	4411723	4411724	FBgn0000005_297:1:6995	1	+
chr2R	6771030	6771031	FBgn0004082_Tirant:1:8526	1	+
chr3L	1379026	1379027	FBgn0000349_copia:1:5143	1	-
chr3L	3058916	3058917	FBgn0000005_297:1:6995	1	+
chr3L	4038845	4038846	FBgn0000005_297:1:6995	1	-
chr3L	8345307	8345308	FBgn0000349_copia:1:5143	1	-
chr3R	6938276	6938277	FBgn0004082_Tirant:1:8526	1	-
chr3R	18999293	18999294	FBgn0000349_copia:1:5143	1	+
chr3R	22379649	22379650	FBgn0000652_F-element:1:4708	1	+
chr4	942567	942568	FBgn0004082_Tirant:1:8526	1	-
chrX	3017799	3017800	FBgn0000005_297:1:6995	1	+
chrX	4856367	4856368	FBgn0000349_copia:1:5143	1	+
chrX	5270613	5270614	FBgn0000005_297:1:6995	1	+
chrX	9502180	9502181	FBgn0000481_Doc:1000:3000	1	-
chrX	12291606	12291607	FBgn0000005_297:1:6995	1	-
chrX	18333137	18333138	FBgn0000005_297:1:6995	1	+
chrX	19093116	19093117	FBgn0000199_blood:1:7410	1	+
chr2L	790347	790348	FBgn0000004_17.6:1:7439	1	+
chr2L	4090882	4090883	FBgn0000349_copia:1:5143	1	+
chr2L	7312950	7312951	FBgn0000349_copia:1:5143	1	-
chr2R	5504809	5504810	FBgn0000349_copia:1:5143	1	+
chr2R	7939332	7939333	FBgn0004082_Tirant:1:8526	1	-
chr2R	9832443	9832444	FBgn0004082_Tirant:1:8526	1	+
chr2R	11992931	11992932	FBgn0000005_297:1:6995	1	-
chr2R	22850534	22850535	FBgn0000481_Doc:1000:3000	1	+
chr2R	25042527	25042528	FBgn0000005_297:1:6995	1	-
chr3L	2299470	2299471	FBgn0000005_297:1:6995	1	+
chr3L	7064191	7064192	FBgn0000005_297:1:6995	1	+
chr3L	10548532	10548533	FBgn0000005_297:1:6995	1	+
chr3R	12929742	12929743	FBgn0000005_297:1:6995	1	-
chr3R	14229522	14229523	FBgn0000652_F-element:1:4708	1	-
chr3R	15681691	15681692	FBgn0000199_blood:1:7410	1	+
chr3R	25033131	25033132	FBgn0004082_Tirant:1:8526	1	-
chrX	1919205	1919206	FBgn0000481_Doc:1000:3000	1	+
chrX	6917719	6917720	FBgn0000005_297:1:6995	1	+
chrX	13765404	13765405	FBgn0000349_copia:1:5143	1	+
chrX	15780490	15780491	FBgn0000005_297:1:6995	1	-
chr2L	8622820	8622821	FBgn0000005_297:1:6995	1	-
chr2L	15518077	15518078	FBgn0000004_17.6:1:7439	1	+
chr2R	4803573	4803574	FBgn0000349_copia:1:5143	1	-
chr2R	5327478	5327479	FBgn0000652_F-element:1:4708	1	+
chr2R	12744720	12744721	FBgn0004082_Tirant:1:8526	1	+
chr2R	12787093	12787094	FBgn0000349_copia:1:5143	1	-
chr2R	21323213	21323214	FBgn0000481_Doc:1000:3000	1	+
chr2R	23032543	23032544	FBgn0004082_Tirant:1:8526	1	-
chr3L	5658293	5658294	FBgn0000481_Doc:1000:3000	1	+
chr3L	8041716	8041717	FBgn0000199_blood:1:7410	1	+
chr3L	11509994	11509995	FBgn0000349_copia:1:5143	1	+
chr3L	17259210	17259211	FBgn0000005_297:1:6995	1	+
chr3L	21877569	21877570	FBgn0000005_297:1:6995	1	-
chr3L	22702453	22702454	FBgn0000005_297:1:6995	1	-
chr3L	23395225	23395226	FBgn0000005_297:1:6995	1	+
chr3R	4809421	4809422	FBgn0000005_297:1:6995	1	-
chr3R	29789015	29789016	FBgn0000349_copia:1:5143	1	-
chrX	1784200	1784201	FBgn0004082_Tirant:1:8526	1	+
chrX	2348181	2348182	FBgn0000005_297:1:6995	1	-
chrX	17224584	17224585	FBgn0000005_297:1:6995	1	+
chr2L	16003644	16003645	FBgn0004082_Tirant:1:8526	1	-
chr2R	2778491	2778492	FBgn0000349_copia:1:5143	1	-
chr2R	6266836	6266837	FBgn0000199_blood:1:7410	1	+
chr2R	11236818	11236819	FBgn0000005_297:1:6995	1	-
chr3L	11360833	11360834	FBgn0000349_copia:1:5143	1	-
chr3L	12871103	12871104	FBgn0000004_17.6:1:7439	1	-
chr3L	13459496	13459497	FBgn0000005_297:1:6995	1	-
chr3L	16673678	16673679	FBgn0000005_297:1:6995	1	-
chr3L	17684761	17684762	FBgn0000005_297:1:6995	1	-
chr3L	27264355	27264356	FBgn0000005_297:1:6995	1	-
chr3R	5185569	5185570	FBgn0000005_297:1:6995	1	+
chr3R	6579333	6579334	FBgn0000481_Doc:1000:3000	1	+
chr3R	8665572	8665573	FBgn0000005_297:1:6995	1	-
chr3R	16810716	16810717	FBgn0000349_copia:1:5143	1	+
chr3R	25720850	25720851	FBgn0004082_Tirant:1:8526	1	-
chr3R	28474690	28474691	FBgn0000005_297:1:6995	1	-
chrX	13287913	13287914	FBgn0000349_copia:1:5143	1	+
chrX	14088867	14088868	FBgn0000481_Doc:1000:3000	1	+
chrX	16468408	16468409	FBgn0004082_Tirant:1:8526	1	+
chrX	18996340	18996341	FBgn0000652_F-element:1:4708	1	+
chr2L	4443339	4443340	FBgn0000652_F-element:1:4708	1	+
chr2L	18659585	18659586	FBgn0000349_copia:1:5143	1	-
chr2R	13933521	13933522	FBgn0000481_Doc:1000:3000	1	-
chr2R	22744979	22744980	FBgn0004082_Tirant:1:8526	1	-
chr3L	1650942	1650943	FBgn0004082_Tirant:1:8526	1	-
chr3L	1999064	1999065	FBgn0004082_Tirant:1:8526	1	+
chr3L	13172420	13172421	FBgn0000349_copia:1:5143	1	-
chr3L	16484339	16484340	FBgn0000005_297:1:6995	1	+
chr3L	19179731	19179732	FBgn0000349_copia:1:5143	1	-
chr3L	22524331	22524332	FBgn0000005_297:1:6995	1	-
chr3R	4484208	4484209	FBgn0000481_Doc:1000:3000	1	+
chr3R	12624462	12624463	FBgn0000005_297:1:6995	1	-
chr3R	17205148	17205149	FBgn0000005_297:1:6995	1	-
chrX	416421	416422	FBgn0000004_17.6:1:7439	1	+
chrX	866633	866634	FBgn0000005_297:1:6995	1	+
chrX	3619954	3619955	FBgn0000005_297:1:6995	1	+
chrX	4355741	4355742	FBgn0000199_blood:1:7410	1	+
chrX	7496407	7496408	FBgn0000349_copia:1:5143	1	+
chrX	19543722	19543723	FBgn0000005_297:1:6995	1	+
chrX	21360660	21360661	FBgn0000005_297:1:6995	1	+
chr2L	10920138	10920139	FBgn0000349_copia:1:5143	1	-
chr2L	16598192	16598193	FBgn0000481_Doc:1000:3000	1	-
chr2L	17584491	17584492	FBgn0000005_297:1:6995	1	+
chr2L	20491803	20491804	FBgn0000005_297:1:6995	1	+
chr2R	16628675	16628676	FBgn0000652_F-element:1:4708	1	-
chr2R	16911011	16911012	FBgn0000199_blood:1:7410	1	-
chr3L	5695367	5695368	FBgn0000005_297:1:6995	1	-
chr3L	11361225	11361226	FBgn0000005_297:1:6995	1	-
chr3R	4723522	4723523	FBgn0000349_copia:1:5143	1	+
chr3R	5146051	5146052	FBgn0004082_Tirant:1:8526	1	+
chr3R	14455569	14455570	FBgn0000004_17.6:1:7439	1	+
chr3R	19375122	19375123	FBgn0004082_Tirant:1:8526	1	+
chr3R	21818145	21818146	FBgn0000481_Doc:1000:3000	1	-
chr3R	24962426	24962427	FBgn0000349_copia:1:5143	1	-
chr3R	29499990	29499991	FBgn0000005_297:1:6995	1	-
chrX	2027349	2027350	FBgn0004082_Tirant:1:8526	1	-
chrX	13286981	13286982	FBgn0000005_297:1:6995	1	+
chrX	17088902	17088903	FBgn0000005_297:1:6995	1	+
chrX	18233712	18233713	FBgn0000349_copia:1:5143	1	-
chrX	19593903	19593904	FBgn0000005_297:1:6995	1	-
chr2L	3418476	3418477	FBgn0000652_F-element:1:4708	1	+
chr2L	10455837	10455838	FBgn0000481_Doc:1000:3000	1	-
chr2L	14317901	14317902	FBgn0000005_297:1:6995	1	-
chr2R	2175529	2175530	FBgn0000005_297:1:6995	1	-
chr2R	11432532	11432533	FBgn0000349_copia:1:5143	1	+
chr2R	21105265	21105266	FBgn0000481_Doc:1000:3000	1	+
chr3L	11339718	11339719	FBgn0000349_copia:1:5143	1	+
chr3L	12348314	12348315	FBgn0000004_17.6:1:7439	1	-
chr3L	15223612	15223613	FBgn0004082_Tirant:1:8526	1	-
chr3R	12432041	12432042	FBgn0000005_297:1:6995	1	+
chr3R	13361867	13361868	FBgn0000005_297:1:6995	1	+
chr3R	16797965	16797966	FBgn0000005_297:1:6995	1	+
chr3R	25820678	25820679	FBgn0004082_Tirant:1:8526	1	+
chr3R	31902384	31902385	FBgn0000349_copia:1:5143	1	+
chrX	680771	680772	FBgn0000005_297:1:6995	1	-
chrX	701992	701993	FBgn0000005_297:1:6995	1	-
chrX	2467058	2467059	FBgn0000005_297:1:6995	1	-
chrX	10557502	10557503	FBgn0004082_Tirant:1:8526	1	-
chrX	15657252	15657253	FBgn0000349_copia:1:5143	1	+
chrX	16083340	16083341	FBgn0000199_blood:1:7410	1	-
chr2L	8516837	8516838	FBgn0004082_Tirant:1:8526	1	+
chr2L	12871837	12871838	FBgn0000652_F-element:1:4708	1	+
chr2L	15179682	15179683	FBgn0000005_297:1:6995	1	-
chr2L	17969714	17969715	FBgn0000005_297:1:6995	1	-
chr2L	22029175	22029176	FBgn0000199_blood:1:7410	1	-
chr2R	24633099	24633100	FBgn0000005_297:1:6995	1	+
chr3L	790863	790864	FBgn0000005_297:1:6995	1	+
chr3L	5205566	5205567	FBgn0004082_Tirant:1:8526	1	-
chr3L	6948565	6948566	FBgn0000004_17.6:1:7439	1	-
chr3L	11672794	11672795	FBgn0000349_copia:1:5143	1	-
chr3L	19934766	19934767	FBgn0004082_Tirant:1:8526	1	+
chr3R	1940099	1940100	FBgn0000005_297:1:6995	1	+
chr3R	14257047	14257048	FBgn0000481_Doc:1000:3000	1	-
chr3R	18683244	18683245	FBgn0000005_297:1:6995	1	-
chr3R	25504615	25504616	FBgn0000005_297:1:6995	1	-
chrX	942855	942856	FBgn0000349_copia:1:5143	1	-
chrX	6157865	6157866	FBgn0000349_copia:1:5143	1	-
chrX	7536769	7536770	FBgn0000349_copia:1:5143	1	+
chrX	10842593	10842594	FBgn0000481_Doc:1000:3000	1	+
chrX	15087402	15087403	FBgn0000005_297:1:6995	1	+
chr2L	11407884	11407885	FBgn0004082_Tirant:1:8526	1	-
chr2L	13584568	13584569	FBgn0000005_297:1:6995	1	+
chr2L	16153170	16153171	FBgn0000005_297:1:6995	1	-
chr2L	17327219	17327220	FBgn0000481_Doc:1000:3000	1	+
chr2L	19419668	19419669	FBgn0000349_copia:1:5143	1	-
chr2L	20285514	20285515	FBgn0000349_copia:1:5143	1	+
chr2R	5712003	5712004	FBgn0000005_297:1:6995	1	+
chr2R	7803893	7803894	FBgn0000481_Doc:1000:3000	1	-
chr2R	15488313	15488314	FBgn0004082_Tirant:1:8526	1	+
chr3L	257945	257946	FBgn0000005_297:1:6995	1	+
chr3L	20704021	20704022	FBgn0000005_297:1:6995	1	+
chr3R	11360883	11360884	FBgn0004082_Tirant:1:8526	1	+
chr3R	14823539	14823540	FBgn0000004_17.6:1:7439	1	+
chr3R	22142665	22142666	FBgn0000005_297:1:6995	1	-
chr3R	22789615	22789616	FBgn0000199_blood:1:7410	1	+
chr3R	28437174	28437175	FBgn0000005_297:1:6995	1	+
chrX	4015846	4015847	FBgn0000005_297:1:6995	1	-
chrX	12839288	12839289	FBgn0000349_copia:1:5143	1	+
chrX	18361234	18361235	FBgn0000349_copia:1:5143	1	-
chrX	22739775	22739776	FBgn0000652_F-element:1:4708	1	-
chr2L	195513	195514	FBgn0004082_Tirant:1:8526	1	-
chr2L	1543512	1543513	FBgn0000349_copia:1:5143	1	+
chr2L	12127802	12127803	FBgn0000005_297:1:6995	1	-
chr2L	20918034	20918035	FBgn0000005_297:1:6995	1	+
chr2R	16124245	16124246	FBgn0000005_297:1:6995	1	+
chr3L	1172846	1172847	FBgn0000005_297:1:6995	1	-
chr3L	14734595	14734596	FBgn0000349_copia:1:5143	1	-
chr3L	15475359	15475360	FBgn0000005_297:1:6995	1	+
chr3L	22076860	22076861	FBgn0000349_copia:1:5143	1	-
chr3R	11026153	11026154	FBgn0000005_297:1:6995	1	+
chr3R	13716498	13716499	FBgn0000005_297:1:6995	1	+
chr3R	17589820	17589821	FBgn0000004_17.6:1:7439	1	-
chr3R	25089580	25089581	FBgn0004082_Tirant:1:8526	1	-
chr3R	26492994	26492995	FBgn0000005_297:1:6995	1	+
chr4	576281	576282	FBgn0000349_copia:1:5143	1	-
chrX	13293836	13293837	FBgn0000481_Doc:1000:3000	1	+
chrX	17145234	17145235	FBgn0004082_Tirant:1:8526	1	-
chrX	19321065	19321066	FBgn0000481_Doc:1000:3000	1	-
chrX	22821870	22821871	FBgn0000652_F-element:1:4708	1	-
chrY	2448888	2448889	FBgn0000199_blood:1:7410	1	-
chr2L	15131038	15131039	FBgn0000005_297:1:6995	1	-
chr2L	23071184	23071185	FBgn0000005_297:1:6995	1	-
chr2R	12737484	12737485	FBgn0000005_297:1:6995	1	+
chr2R	18874191	18874192	FBgn0000481_Doc:1000:3000	1	+
chr2R	20454974	20454975	FBgn0000652_F-element:1:4708	1	+
chr2R	21859923	21859924	FBgn0000005_297:1:6995	1	-
chr2R	23979980	23979981	FBgn0000349_copia:1:5143	1	+
chr3L	2995169	2995170	FBgn0000481_Doc:1000:3000	1	+
chr3L	10772374	10772375	FBgn0000005_297:1:6995	1	+
chr3L	20042993	20042994	FBgn0000005_297:1:6995	1	-
chr3R	7769824	7769825	FBgn0000005_297:1:6995	1	+
chr3R	10272125	10272126	FBgn0000199_blood:1:7410	1	-
chr3R	13385137	13385138	FBgn0004082_Tirant:1:8526	1	-
chr3R	22044612	22044613	FBgn0000005_297:1:6995	1	+
chr3R	26419445	26419446	FBgn0000349_copia:1:5143	1	-
chrX	9178844	9178845	FBgn0000004_17.6:1:7439	1	-
chrX	10251308	10251309	FBgn0004082_Tirant:1:8526	1	+
chrX	12362768	12362769	FBgn0000349_copia:1:5143	1	-
chrX	12507350	12507351	FBgn0004082_Tirant:1:8526	1	+
chrX	16237411	16237412	FBgn0000349_copia:1:5143	1	+
chr2L	11888245	11888246	FBgn0000349_copia:1:5143	1	-
chr2L	13479849	13479850	FBgn0000004_17.6:1:7439	1	-
chr2L	15150877	15150878	FBgn0000005_297:1:6995	1	-
chr2L	18179824	18179825	FBgn0000005_297:1:6995	1	+
chr2L	22189249	22189250	FBgn0004082_Tirant:1:8526	1	-
chr2R	12505846	12505847	FBgn0004082_Tirant:1:8526	1	-
chr2R	13713902	13713903	FBgn0000349_copia:1:5143	1	-
chr2R	13929749	13929750	FBgn0000349_copia:1:5143	1	+
chr3L	1383784	1383785	FBgn0000005_297:1:6995	1	-
chr3L	3346217	3346218	FBgn0000199_blood:1:7410	1	-
chr3L	4872812	4872813	FBgn0004082_Tirant:1:8526	1	+
chr3L	17181189	17181190	FBgn0000005_297:1:6995	1	-
chr3L	22473501	22473502	FBgn0000481_Doc:1000:3000	1	-
chr3L	24027565	24027566	FBgn0000005_297:1:6995	1	+
chr3L	25615065	25615066	FBgn0000005_297:1:6995	1	+
chr3R	9730934	9730935	FBgn0000349_copia:1:5143	1	-
chr3R	12422203	12422204	FBgn0000005_297:1:6995	1	+
chr3R	24492165	24492166	FBgn0000652_F-element:1:4708	1	-
chr3R	26255528	26255529	FBgn0000481_Doc:1000:3000	1	+
chrX	14627337	14627338	FBgn0000005_297:1:6995	1	-
chr2L	4873891	4873892	FBgn0000004_17.6:1:7439	1	-
chr2L	6874659	6874660	FBgn0000652_F-element:1:4708	1	+
chr2L	14797479	14797480	FBgn0000349_copia:1:5143	1	+
chr2L	16580868	16580869	FBgn0000481_Doc:1000:3000	1	+
chr2R	10251514	10251515	FBgn0004082_Tirant:1:8526	1	+
chr2R	16289690	16289691	FBgn0000005_297:1:6995	1	-
chr2R	17917137	17917138	FBgn0000005_297:1:6995	1	-
chr2R	19384065	19384066	FBgn0000349_copia:1:5143	1	+
chr3L	1355978	1355979	FBgn0000005_297:1:6995	1	+
chr3L	5668514	5668515	FBgn0000005_297:1:6995	1	+
chr3L	6375979	6375980	FBgn0004082_Tirant:1:8526	1	+
chr3L	6777242	6777243	FBgn0000005_297:1:6995	1	+
chr3L	8153740	8153741	FBgn0000481_Doc:1000:3000	1	+
chr3L	19211405	19211406	FBgn0000199_blood:1:7410	1	+
chr3L	24081441	24081442	FBgn0000349_copia:1:5143	1	+
chr3R	22328276	22328277	FBgn0000005_297:1:6995	1	+
chr3R	29395235	29395236	FBgn0000005_297:1:6995	1	+
chrX	1142350	1142351	FBgn0004082_Tirant:1:8526	1	-
chrX	3925533	3925534	FBgn0000349_copia:1:5143	1	+
chrX	19833655	19833656	FBgn0000005_297:1:6995	1	-
chr2L	2363045	2363046	FBgn0000349_copia:1:5143	1	+
chr2L	5691854	5691855	FBgn0000349_copia:1:5143	1	+
chr2L	6809107	6809108	FBgn0000199_blood:1:7410	1	-
chr2L	11482330	11482331	FBgn0004082_Tirant:1:8526	1	-
chr2L	20054424	20054425	FBgn0000005_297:1:6995	1	+
chr2R	4285443	4285444	FBgn0000005_297:1:6995	1	-
chr2R	9941042	9941043	FBgn0000005_297:1:6995	1	-
chr2R	11051818	11051819	FBgn0004082_Tirant:1:8526	1	-
chr3R	4133084	4133085	FBgn0000005_297:1:6995	1	-
chr3R	10664392	10664393	FBgn0000005_297:1:6995	1	+
chr3R	11475357	11475358	FBgn0004082_Tirant:1:8526	1	-
chr3R	14343808	14343809	FBgn0000652_F-element:1:4708	1	+
chr3R	15549115	15549116	FBgn0000005_297:1:6995	1	-
chr3R	20480282	20480283	FBgn0000481_Doc:1000:3000	1	-
chr3R	25484685	25484686	FBgn0000005_297:1:6995	1	-
chr3R	26975686	26975687	FBgn0000481_Doc:1000:3000	1	+
chr3R	29631759	29631760	FBgn0000349_copia:1:5143	1	+
chrX	13508943	13508944	FBgn0000349_copia:1:5143	1	+
chrX	14635234	14635235	FBgn0000004_17.6:1:7439	1	+
chrX	20167012	20167013	FBgn0000005_297:1:6995	1	-
chr2L	75320	75321	FBgn0000005_297:1:6995	1	+
chr2L	2086058	2086059	FBgn0000349_copia:1:5143	1	-
chr2L	8293170	8293171	FBgn0000004_17.6:1:7439	1	+
chr2L	18942600	18942601	FBgn0000652_F-element:1:4708	1	-
chr2R	9230615	9230616	FBgn0000005_297:1:6995	1	+
chr2R	12521412	12521413	FBgn0004082_Tirant:1:8526	1	-
chr2R	16787408	16787409	FBgn0000005_297:1:6995	1	-
chr2R	19881390	19881391	FBgn0000005_297:1:6995	1	-
chr3L	2918141	2918142	FBgn0000199_blood:1:7410	1	+
chr3R	18276378	18276379	FBgn0000005_297:1:6995	1	-
chr3R	29256129	29256130	FBgn0004082_Tirant:1:8526	1	+
chr3R	30514096	30514097	FBgn0000005_297:1:6995	1	-
chrX	2961898	2961899	FBgn0004082_Tirant:1:8526	1	-
chrX	5395081	5395082	FBgn0000005_297:1:6995	1	-
chrX	5513553	5513554	FBgn0000005_297:1:6995	1	+
chrX	7140594	7140595	FBgn0000349_copia:1:5143	1	-
chrX	11218944	11218945	FBgn0000349_copia:1:5143	1	+
chrX	14301552	14301553	FBgn0000481_Doc:1000:3000	1	+
chrX	18772542	18772543	FBgn0000349_copia:1:5143	1	+
chrX	21480940	21480941	FBgn0000481_Doc:1000:3000	1	+
chr2L	3450265	3450266	FBgn0000005_297:1:6995	1	-
chr2L	6769928	6769929	FBgn0000005_297:1:6995	1	+
chr2L	9358178	9358179	FBgn0000481_Doc:1000:3000	1	-
chr2L	16307544	16307545	FBgn0000349_copia:1:5143	1	+
chr2L	20626028	20626029	FBgn0000005_297:1:6995	1	+
chr2R	9226666	9226667	FBgn0000005_297:1:6995	1	-
chr3L	37858	37859	FBgn0000481_Doc:1000:3000	1	+
chr3L	652725	652726	FBgn0000004_17.6:1:7439	1	+
chr3L	20275426	20275427	FBgn0000005_297:1:6995	1	-
chr3L	20892170	20892171	FBgn0000005_297:1:6995	1	-
chr3L	21842366	21842367	FBgn0000349_copia:1:5143	1	-
chr3R	9003564	9003565	FBgn0000349_copia:1:5143	1	-
chr3R	19364526	19364527	FBgn0000005_297:1:6995	1	+
chr3R	21523835	21523836	FBgn0000349_copia:1:5143	1	+
chr3R	24566455	24566456	FBgn0004082_Tirant:1:8526	1	-
chr3R	29730858	29730859	FBgn0000652_F-element:1:4708	1	+
chr4	645743	645744	FBgn0004082_Tirant:1:8526	1	-
chrX	3524914	3524915	FBgn0004082_Tirant:1:8526	1	-
chrX	5476899	5476900	FBgn0000005_297:1:6995	1	-
chrX	7003036	7003037	FBgn0000199_blood:1:7410	1	-
chr2L	6680972	6680973	FBgn0000004_17.6:1:7439	1	+
chr2L	6700102	6700103	FBgn0000199_blood:1:7410	1	-
chr2L	11609222	11609223	FBgn0000005_297:1:6995	1	+
chr2L	15178090	15178091	FBgn0000005_297:1:6995	1	+
chr2R	12045035	12045036	FBgn0000349_copia:1:5143	1	-
chr2R	20942981	20942982	FBgn0000005_297:1:6995	1	-
chr3L	3627088	3627089	FBgn0000349_copia:1:5143	1	-
chr3L	11157728	11157729	FBgn0000005_297:1:6995	1	-
chr3L	28056517	28056518	FBgn0004082_Tirant:1:8526	1	-
chr3R	8554210	8554211	FBgn0004082_Tirant:1:8526	1	-
chr3R	8726933	8726934	FBgn0000349_copia:1:5143	1	-
chr3R	12583205	12583206	FBgn0004082_Tirant:1:8526	1	-
chr3R	13020476	13020477	FBgn0000005_297:1:6995	1	-
chr3R	19549587	19549588	FBgn0000652_F-element:1:4708	1	-
chr3R	19904372	19904373	FBgn0000005_297:1:6995	1	+
chr3R	23036565	23036566	FBgn0000481_Doc:1000:3000	1	-
chr3R	23395695	23395696	FBgn0000005_297:1:6995	1	+
chr4	236989	236990	FBgn0000349_copia:1:5143	1	+
chrX	3295207	3295208	FBgn0000481_Doc:1000:3000	1	-
chrX	13256838	13256839	FBgn0000005_297:1:6995	1	+
chr2L	1627583	1627584	FBgn0000349_copia:1:5143	1	+
chr2L	3629834	3629835	FBgn0000481_Doc:1000:3000	1	-
chr2L	3738498	3738499	FBgn0000005_297:1:6995	1	-
chr2L	15214605	15214606	FBgn0000349_copia:1:5143	1	+
chr2L	19318546	19318547	FBgn0000652_F-element:1:4708	1	+
chr2R	10041788	10041789	FBgn0004082_Tirant:1:8526	1	-
chr2R	22439587	22439588	FBgn0000349_copia:1:5143	1	-
chr3L	206477	206478	FBgn0004082_Tirant:1:8526	1	+
chr3L	5073090	5073091	FBgn0000005_297:1:6995	1	-
chr3L	10286019	10286020	FBgn0000005_297:1:6995	1	+
chr3L	16358016	16358017	FBgn0004082_Tirant:1:8526	1	-
chr3L	19241422	19241423	FBgn0000005_297:1:6995	1	-
chr3R	25737018	25737019	FBgn0000199_blood:1:7410	1	+
chr3R	26576985	26576986	FBgn0000005_297:1:6995	1	-
chr3R	29782657	29782658	FBgn0000349_copia:1:5143	1	-
chrX	2937243	2937244	FBgn0000481_Doc:1000:3000	1	+
chrX	3297058	3297059	FBgn0000004_17.6:1:7439	1	-
chrX	5196261	5196262	FBgn0000005_297:1:6995	1	-
chrX	8272064	8272065	FBgn0000005_297:1:6995	1	-
chrX	11130528	11130529	FBgn0000005_297:1:6995	1	-
chr2L	3362434	3362435	FBgn0000199_blood:1:7410	1	+
chr2L	11011576	11011577	FBgn0000349_copia:1:5143	1	+
chr2L	13027387	13027388	FBgn0000005_297:1:6995	1	-
chr2R	7503607	7503608	FBgn0000005_297:1:6995	1	+
chr2R	9267061	9267062	FBgn0000652_F-element:1:4708	1	-
chr2R	9705774	9705775	FBgn0000005_297:1:6995	1	+
chr2R	18416126	18416127	FBgn0000005_297:1:6995	1	-
chr3L	4699248	4699249	FBgn0000005_297:1:6995	1	+
chr3L	8214733	8214734	FBgn0004082_Tirant:1:8526	1	+
chr3L	17583665	17583666	FBgn0000005_297:1:6995	1	+
chr3L	19871493	19871494	FBgn0000004_17.6:1:7439	1	+
chr3L	20168195	20168196	FBgn0000481_Doc:1000:3000	1	+
chr3R	14892369	14892370	FBgn0000481_Doc:1000:3000	1	-
chr3R	20622364	20622365	FBgn0000349_copia:1:5143	1	-
chr3R	25158840	25158841	FBgn0004082_Tirant:1:8526	1	+
chr3R	30510922	30510923	FBgn0000349_copia:1:5143	1	+
chrX	305021	305022	FBgn0000005_297:1:6995	1	-
chrX	704022	704023	FBgn0004082_Tirant:1:8526	1	-
chrX	3713827	3713828	FBgn0000349_copia:1:5143	1	-
chrX	17502866	17502867	FBgn0000005_297:1:6995	1	+
chr2L	5444945	5444946	FBgn0004082_Tirant:1:8526	1	+
chr2L	7787166	7787167	FBgn0000481_Doc:1000:3000	1	+
chr2L	9913838	9913839	FBgn0000349_copia:1:5143	1	+
chr2L	18795509	18795510	FBgn0000005_297:1:6995	1	+
chr2R	8723683	8723684	FBgn0004082_Tirant:1:8526	1	-
chr3L	1767836	1767837	FBgn0000005_297:1:6995	1	-
chr3L	14095541	14095542	FBgn0000481_Doc:1000:3000	1	+
chr3L	22636677	22636678	FBgn0000199_blood:1:7410	1	+
chr3R	4533456	4533457	FBgn0000652_F-element:1:4708	1	+
chr3R	5454993	5454994	FBgn0000005_297:1:6995	1	-
chr3R	16914685	16914686	FBgn0000349_copia:1:5143	1	+
chr3R	18652255	18652256	FBgn0000005_297:1:6995	1	-
chr3R	20364214	20364215	FBgn0004082_Tirant:1:8526	1	+
chr3R	21509529	21509530	FBgn0000349_copia:1:5143	1	-
chr3R	24932194	24932195	FBgn0000004_17.6:1:7439	1	-
chr3R	25522126	25522127	FBgn0000005_297:1:6995	1	-
chr3R	30598701	30598702	FBgn0000005_297:1:6995	1	+
chrX	9380007	9380008	FBgn0000005_297:1:6995	1	-
chrX	13635984	13635985	FBgn0000005_297:1:6995	1	-
chrY	699861	699862	FBgn0000349_copia:1:5143	1	-
chr2L	8424785	8424786	FBgn0000005_297:1:6995	1	-
chr2L	12694965	12694966	FBgn0000005_297:1:6995	1	-
chr2L	12812095	12812096	FBgn0000349_copia:1:5143	1	+
chr2R	2521708	2521709	FBgn0000005_297:1:6995	1	-
chr2R	3465847	3465848	FBgn0004082_Tirant:1:8526	1	-
chr2R	6028152	6028153	FBgn0000005_297:1:6995	1	-
chr2R	17929819	17929820	FBgn0000481_Doc:1000:3000	1	+
chr2R	18153122	18153123	FBgn0000349_copia:1:5143	1	+
chr2R	20792280	20792281	FBgn0000652_F-element:1:4708	1	+
chr2R	23988302	23988303	FBgn0000481_Doc:1000:3000	1	-
chr3L	17211059	17211060	FBgn0004082_Tirant:1:8526	1	+
chr3L	18378413	18378414	FBgn0000005_297:1:6995	1	+
chr3L	18996427	18996428	FBgn0000349_copia:1:5143	1	+
chr3L	26478681	26478682	FBgn0000005_297:1:6995	1	+
chr3R	9311878	9311879	FBgn0000349_copia:1:5143	1	+
chr3R	13393067	13393068	FBgn0000004_17.6:1:7439	1	-
chr3R	27791586	27791587	FBgn0000005_297:1:6995	1	+
chrX	4201123	4201124	FBgn0000005_297:1:6995	1	-
chrX	17681444	17681445	FBgn0000199_blood:1:7410	1	-
chrX	18538352	18538353	FBgn0004082_Tirant:1:8526	1	-
chr2L	6864350	6864351	FBgn0000349_copia:1:5143	1	+
chr2L	11550506	11550507	FBgn0004082_Tirant:1:8526	1	-
chr2L	22600941	22600942	FBgn0000005_297:1:6995	1	-
chr2R	5879465	5879466	FBgn0000004_17.6:1:7439	1	+
chr2R	10845447	10845448	FBgn0000481_Doc:1000:3000	1	-
chr2R	12465552	12465553	FBgn0000199_blood:1:7410	1	-
chr2R	16857416	16857417	FBgn0000349_copia:1:5143	1	+
chr3L	7803743	7803744	FBgn0000349_copia:1:5143	1	+
chr3L	9680263	9680264	FBgn0004082_Tirant:1:8526	1	+
chr3L	11314075	11314076	FBgn0000005_297:1:6995	1	-
chr3L	15293621	15293622	FBgn0000005_297:1:6995	1	+
chr3L	18748175	18748176	FBgn0004082_Tirant:1:8526	1	+
chr3L	20360407	20360408	FBgn0000005_297:1:6995	1	+
chr3R	2161036	2161037	FBgn0000652_F-element:1:4708	1	+
chr3R	13412934	13412935	FBgn0000005_297:1:6995	1	+
chr3R	19797248	19797249	FBgn0000349_copia:1:5143	1	-
chrX	9839096	9839097	FBgn0000005_297:1:6995	1	-
[truncated: 198,004+ more rows]
