# Supplementary material for: A benchmark and an algorithm for detecting germline transposon insertions and measuring de novo transposon insertion frequencies
Source: Nucleic Acids Res. 2021 Jan 28;49(8):e44. doi: 10.1093/nar/gkab010 (PMC8096211; doi:10.1093/nar/gkab010)
Supplement: gkab010_Supplemental_Files [file gkab010_supplemental_files.zip › Supplementary Table S2.xlsx]

## Sheet: Legend
Supplementary Table S2 (Related to Figure 2). The performance of TEMP2 and other Methods on simulated data.
This table shows the performance of TEMP2 and other methods in detecting germline transposon insertions. Simulated Illumina read-pairs at different sequencing depth (0–50X genome coverage) with 0%–0.5% chimera read-pairs were used. Metrics for comparison include sensitivity, precision, the accuracy in estimating insertion frequencies, the accuracy in identifying the breakpoints in the reference g…

## Sheet: Chimera Ratio 0.05%
Supplementary Table 2. Related to Figure 2. The performance of TEMP2 and other Methods on simulated data.
Performance of TEMP2, TEMP, ERVcaller, MELT, Retroseq and Relocate2 using simulated data. Cutoff is 5 supporting reads and the data was simulated in 0.05% chimera ratio background.
1. sensitivity (%)
	1X	2X	3X	4X	5X	10X	20X	30X	40X	50X
TEMP2	13	43.25	68.25	77.25	86.5	97.5	99.75	99.75	99.75	99.75
TEMP	4.5	29	51.25	69	76.5	93.75	100	100	100	100
ERVcaller	4	24.25	41.75	58	69.25	86.25	94.25	96	96.5	96.5
MELT	19.75	49.75	68	76.25	81.75	89.75	91	91	91	91
retroseq	7	33.5	44.75	60.25	68.75	89.25	97.5	97.5	97.5	97.75
relocate2	3.5	14	15.75	22	19.75	14.5	12.25	12.25	12.25	16.75
2. precision (%)
	1X	2X	3X	4X	5X	10X	20X	30X	40X	50X
TEMP2	100	100	100	100	100	100	100	100	100	100
TEMP	100	100	100	99.2806	98.7097	96.6495	96.1538	95.0119	94.7867	94.1176
ERVcaller	88.8889	97.9798	97.093	97.479	98.5765	97.7337	98.4334	97.7099	98.2188	98.4694
MELT	94.0476	88.8393	92.8328	88.1503	85.1562	79.4248	72.3658	72.51	68.4211	67.5325
retroseq	80	88.1579	87.7451	86.3799	85.1393	84.7981	79.4297	74.1445	73.4463	70.4505
relocate2	100	98.2456	96.9231	95.6522	98.75	95.082	80.3279	62.0253	50	58.2609
3. accuracies in estimating transposon-insertion frequencies (average error of estimated frequencies)
	1X	2X	3X	4X	5X	10X	20X	30X	40X	50X
TEMP2	0.228722	0.141934	0.103645	0.0904757	0.0834309	0.0604811	0.0480516	0.0391948	0.0346112	0.0323595
TEMP	0.245661	0.175847	0.134865	0.111371	0.0960421	0.0670233	0.0569207	0.0502257	0.053056	0.0487742
retroseq	0.5	0.333296	0.29749	0.214281	0.180652	0.147509	0.0784477	0.0518168	0.0393538	0.0341701
4. accuracies in identifying the breakpoints in the genome (average distance between detected to simulated breakpoints)
	1X	2X	3X	4X	5X	10X	20X	30X	40X	50X
TEMP2	12.1731	8.2948	8.31868	3.95793	4.84104	2.31538	0.807018	0.636591	0.744361	0.588972
TEMP	45.3333	38.569	34.6488	30.6377	28.5163	18.3093	9.1475	5.4725	3.6325	3.0025
ERVcaller	50.375	33.6082	29.9401	26.9138	23.9386	14.7246	9.23342	6.23438	5.04404	4.14767
MELT	3.35443	5.00503	4.93382	3.18361	2.68196	1.59331	0.392857	0.376374	0.379121	0.379121
retroseq	67.6429	79.2015	108.961	111.693	118.622	123.894	85.8564	54.841	39.3051	30.0435
relocate2	1	1	1	0.988636	0.987342	0.948276	6.2449	0.897959	4.10204	6.20896
5. accuracies in predicting the ends of inserted transposons (average distance between detected and simulated transposon ends)
	1X	2X	3X	4X	5X	10X	20X	30X	40X	50X
TEMP2	22.1538	152.948	82.2088	19.6408	77.7919	22.1308	9.07018	8.58396	9.49373	8.60401
ERVcaller	1485.25	824.021	926.551	596.901	494.029	294.533	105.668	66.8177	42.6399	25.0311
MELT	559.456	468.608	476.426	343.19	269.679	189.607	108.294	94.2747	93.0302	95.2225

## Sheet: Chimera Ratio 0.5%
Supplementary Table 2. Related to Figure 2. The performance of TEMP2 and other Methods on simulated data.
Performance of TEMP2, TEMP, ERVcaller, MELT, Retroseq and Relocate2 using simulated data. Cutoff is 5 supporting reads and the data was simulated in 0.5% chimera ratio background.
1. sensitivity (%)	1X	2X	3X	4X	5X	10X	20X	30X	40X	50X
	13	42	67.5	77	86.75	97.5	99.75	99.75	99.75	99.75
TEMP2	3.75	28.5	51	67.25	75	93.5	99.75	100	100	100
TEMP	3.75	23	40.75	58.25	67.25	87.25	93	96.75	96	96.75
ERVcaller	19.75	49.5	67.25	76.25	81.75	89.75	91	91	91	91
MELT	5.5	34.5	45	60.75	69.25	88.75	97.25	97.5	97.5	96.75
retroseq	3.75	13.75	15.5	22.5	19.75	14.75	12.25	12.25	12	16.75
relocate2
2. precision (%)	1X	2X	3X	4X	5X	10X	20X	30X	40X	50X
	100	100	100	100	100	100	100	100	100	100
TEMP2	100	99.1304	100	99.262	98.3607	96.8912	95.9135	95.0119	94.7867	94.1176
TEMP	88.2353	96.8421	97.6048	98.3122	96.4158	98.5876	97.6378	98.4733	97.7099	98.7245
ERVcaller	91.8605	88.7892	92.7586	90.7738	85.1562	79.7778	72.6547	72.51	68.4211	67.784
MELT	84.6154	86.7925	87.3786	85.8657	84.9693	83.9243	77.9559	73.8636	72.3562	76.1811
retroseq	100	98.2143	96.875	97.8261	98.75	95.1613	79.0323	62.0253	48.9796	55.8333
relocate2
3. accuracies in estimating transposon-insertion frequencies (average error of estimated frequencies)	1X	2X	3X	4X	5X	10X	20X	30X	40X	50X
	0.22796	0.142894	0.106519	0.0930522	0.0846557	0.0599406	0.0479774	0.0396905	0.0349848	0.0326592
TEMP2	0.240619	0.175147	0.138195	0.109726	0.0984152	0.066529	0.0558367	0.0504537	0.0533182	0.0489617
TEMP	0.5	0.308699	0.296486	0.231056	0.179498	0.145864	0.0793651	0.0504766	0.0383247	0.0359528
retroseq
4. accuracies in identifying the breakpoints in the genome (average distance between detected to simulated breakpoints)	1X	2X	3X	4X	5X	10X	20X	30X	40X	50X
	12.1731	8.44643	8.47407	3.82143	5.19885	2.69744	0.754386	0.636591	0.744361	0.588972
TEMP2	43.0667	38.1404	33.6275	30.5353	28.5467	18.139	9.10777	5.46	3.5825	3.0225
TEMP	46.0667	32.8804	30.2147	27.3691	23.8364	15.4499	9.01882	6.41085	5.0625	4.50904
ERVcaller	3.35443	4.90404	4.68401	3.02295	2.29969	1.6156	0.39011	0.376374	0.368132	0.379121
MELT	61.6818	78.4855	110.917	113.469	120.498	122.882	88.0746	56.3436	37.6205	32.2016
retroseq	1	1	1	0.988889	0.987342	0.949153	6.2449	0.897959	1.95833	6.20896
relocate2
5. accuracies in predicting the ends of inserted transposons (average distance between detected and simulated transposon ends)	1X	2X	3X	4X	5X	10X	20X	30X	40X	50X
	22.1538	154.536	65.5444	23.5714	77.0807	42.559	9.25063	8.58396	10.1579	8.60401
TEMP2	1153.27	1020.92	637.239	439.837	613.487	322.55	76.9409	77.4057	42.651	47.3023
ERVcaller	559.456	472.187	476.621	343.318	295.422	181.919	108.236	94.1703	93.0577	95.5
MELT

## Sheet: Chimera Ratio 0%
Supplementary Table 2. Related to Figure 2. The performance of TEMP2 and other Methods on simulated data.
Performance of TEMP2, TEMP, ERVcaller, MELT, Retroseq and Relocate2 using simulated data. Cutoff is 5 supporting reads and the data was simulated in 0% chimera ratio background.
1. sensitivity (%)
	1X	2X	3X	4X	5X	10X	20X	30X	40X	50X
TEMP2	13.25	42.75	68.25	77.75	86.75	97.5	99.75	99.75	99.75	99.75
TEMP	4.5	28.75	50.75	68.75	75.75	93.5	100	100	100	100
ERVcaller	4	24.25	42.5	58	68.75	86.5	93.5	96.5	96.75	96.75
MELT	19.5	49.75	68	76.5	81.75	89.75	91	91	91	91
retroseq	6.75	34.5	44.75	60	69.25	89	97.5	97.5	97.5	97.75
relocate2	3.5	14	15.75	22.25	19.75	14.75	12.25	12.25	12.25	16.75
2. precision (%)
	1X	2X	3X	4X	5X	10X	20X	30X	40X	50X
TEMP2	100	100	100	100	100	100	100	100	100	100
TEMP	100	100	100	99.278	98.0583	97.1429	96.1538	95.0119	94.7867	94.1176
ERVcaller	88.8889	97.9798	97.1429	98.3051	98.2143	97.4648	97.9058	98.2188	98.4733	98.7245
MELT	92.8571	88.4444	92.8328	90.8012	85.1562	79.6009	72.3658	71.0938	68.5499	67.5325
retroseq	79.4118	87.3418	87.7451	86.3309	85.7585	85.1675	79.5918	74.0038	74.7126	70.8333
relocate2	100	98.2456	96.9231	96.7391	98.75	95.1613	81.6667	62.0253	50.5155	58.2609
3. accuracies in estimating transposon-insertion frequencies (average error of estimated frequencies)
	1X	2X	3X	4X	5X	10X	20X	30X	40X	50X
TEMP2	0.227796	0.141442	0.103818	0.0923279	0.0832092	0.0606736	0.0479593	0.0392212	0.0345662	0.0324049
TEMP	0.240045	0.175386	0.13516	0.112649	0.0979886	0.0680305	0.0559192	0.0505522	0.0533015	0.049065
retroseq	0.5	0.329647	0.274184	0.22041	0.177788	0.147904	0.0791099	0.0522708	0.039407	0.0343898
4. accuracies in identifying the breakpoints in the genome (average distance between detected to simulated breakpoints)
	1X	2X	3X	4X	5X	10X	20X	30X	40X	50X
TEMP2	11.9434	8.37427	8.51648	3.95177	5.10375	2.28205	0.809524	0.636591	0.744361	0.588972
TEMP	49.7778	36.513	34.601	29.6109	27.6898	17.7754	9.0025	5.435	3.55	2.9675
ERVcaller	43.1875	34.2887	30.1118	27.3233	22.9709	14.8584	8.91176	6.03886	5.19897	4.12661
MELT	3.19231	5.00503	5.12868	3.46405	2.29664	1.64624	0.39011	0.376374	0.376374	0.379121
retroseq	63.9259	78.7029	106.693	111.092	119.762	122.646	86.0615	54.6872	39.1154	31.0026
relocate2	1	1	1	0.988764	0.987342	0.949153	6.2449	0.897959	4.10204	6.20896
5. accuracies in predicting the ends of inserted transposons (average distance between detected and simulated transposon ends)
	1X	2X	3X	4X	5X	10X	20X	30X	40X	50X
TEMP2	205.717	154.737	81.6007	23.5016	77.3285	19.1154	9.70927	8.58396	9.49373	8.60401
ERVcaller	1915.56	1059.71	845.771	495.319	446.167	294.627	125.102	66.5415	57.3023	35.5323
MELT	540.705	470.387	476.743	348.565	267.878	181.788	108.272	94.2308	93.2033	95.1346
