# Supplementary material for: A benchmark and an algorithm for detecting germline transposon insertions and measuring de novo transposon insertion frequencies
Source: Nucleic Acids Res. 2021 Jan 28;49(8):e44. doi: 10.1093/nar/gkab010 (PMC8096211; doi:10.1093/nar/gkab010)
Supplement: gkab010_Supplemental_Files [file gkab010_supplemental_files.zip › Supplementary Table S3.xlsx]

## Sheet: Legend
Supplementary Table S3 (Related to Figure 3). Transposon insertions detected in PacBio sequencing data.
This table contains detailed information of 405 transposon insertions detected in PacBio sequencing data in D. melanogaster. Among the 405 insertions, 73 were by a transposon into an annotated copy of the same transposon family in the genome, and the remaining 332 insertions were used for benchmarking TEMP2 and other algorithms.

## Sheet: gold standard
Supplementary Table 3. Related to Figure 3. Gold standard transposon insertions detected by Pacbio sequencing.
Gold standard transposon insertions detected by Pacbio sequencing and supported by Illumina reads after manually curation
chromosome	start	end	TE:TE_start-TE_end	frequency	strand	supporting reads	insertion length	consensus sequence length	insertion type	supporting reads + split reads	unsupporting reads	if inserted in the same transposon copy	description
chr2L	22420347	22420348	FBgn0000481_Doc:17-208	0.773585	-	41	191	4725	fragmented	123	18	yes	gold standard
chr2R	178991	178992	FBgn0005773_Bari1:1489-1718	0.324503	+	7	229	1728	fragmented	49	51	yes	gold standard
chr2R	2360549	2360550	FBgn0005384_3S18:4320-4680	0.778846	+	49	360	6126	fragmented	162	23	yes	gold standard
chr3L	27406733	27406734	FBgn0003519_Stalker:5518-5924	0.12	-	2	406	7256	fragmented	36	132	yes	gold standard
chrX	23332647	23332648	FBgn0015945_GATE:5721-5941	0.488203	-	68	220	8507	fragmented	538	282	yes	gold standard
chrX	23354326	23354327	FBgn0003908_R1A1-element:673-1021	0.23879	+	41	348	5356	fragmented	229	365	yes	gold standard
chrX	23362893	23362894	FBgn0022937_Circe:6080-6381	0.854331	-	143	301	7450	fragmented	868	74	yes	gold standard
chrX	23375129	23375130	FBgn0003908_R1A1-element:404-1157	0.480769	+	33	753	5356	fragmented	450	243	yes	gold standard
chrX	23521541	23521542	FBgn0003908_R1A1-element:751-972	0.644219	-	31	221	5356	fragmented	1014	280	yes	gold standard
chrX	23526006	23526007	FBgn0003908_R1A1-element:791-1042	0.30751	-	24	251	5356	fragmented	1818	2047	yes	gold standard
chrX	23526159	23526160	FBgn0003908_R1A1-element:775-1030	0.12931	-	2	255	5356	fragmented	870	2929	yes	gold standard
chr2L	699016	699017	FBgn0000155_roo:80-9020	1	+	6	8940	9092	full_length	214	0	no	gold standard
chr2L	2613521	2613522	FBgn0001249_I-element:3573-5344	0.154098	-	1	1771	5371	fragmented	47	129	no	gold standard
chr2L	2613578	2613579	FBgn0001249_I-element:1777-5240	1	-	33	3463	5371	fragmented	256	0	no	gold standard
chr2L	4366790	4366791	FBgn0000481_Doc:1787-4676	1	-	41	2889	4725	fragmented	216	0	no	gold standard
chr2L	4894877	4894878	FBgn0000349_copia:210-5138	1	+	24	4928	5143	full_length	326	0	no	gold standard
chr2L	6471821	6471822	FBgn0000481_Doc:1094-4657	1	+	48	3563	4725	fragmented	306	0	no	gold standard
chr2L	6554838	6554839	FBgn0001210_hobo:2710-2956	1	+	117	246	2959	fragmented	324	0	no	gold standard
chr2L	6572438	6572439	FBgn0001210_hobo:85-897	1	-	96	812	2959	fragmented	319	0	no	gold standard
chr2L	6594309	6594310	FBgn0001210_hobo:2745-2946	0.992	+	84	201	2959	fragmented	248	1	no	gold standard
chr2L	7366050	7366051	FBgn0000481_Doc:164-4489	1	-	27	4325	4725	full_length	336	0	no	gold standard
chr2L	7671626	7671627	FBgn0001210_hobo:2461-2956	1	+	112	495	2959	fragmented	322	0	no	gold standard
chr2L	8741290	8741291	FBgn0000652_F-element:42-4660	1	-	29	4618	4708	full_length	283	0	no	gold standard
chr2L	9256989	9256990	FBgn0001210_hobo:22-901	0.381107	-	31	879	2959	fragmented	117	95	no	gold standard
chr2L	10050770	10050771	FBgn0001210_hobo:2469-2930	1	+	81	461	2959	fragmented	278	0	no	gold standard
chr2L	12143975	12143976	FBgn0001210_hobo:29-879	1	-	109	850	2959	fragmented	316	0	no	gold standard
chr2L	13731407	13731408	FBgn0001210_hobo:71-897	1	-	99	826	2959	fragmented	319	0	no	gold standard
chr2L	14144810	14144811	FBgn0001210_hobo:167-631	0.472119	-	42	464	2959	fragmented	127	71	no	gold standard
chr2L	15013879	15013880	FBgn0001210_hobo:2486-2956	1	+	103	470	2959	fragmented	349	0	no	gold standard
chr2L	15812026	15812027	FBgn0001210_hobo:2729-2881	1	+	81	152	2959	fragmented	257	0	no	gold standard
chr2L	15952024	15952025	FBgn0000481_Doc:50-4676	0.483871	-	11	4626	4725	full_length	150	80	no	gold standard
chr2L	18665272	18665273	FBgn0000481_Doc:34-4627	0.959322	-	30	4593	4725	full_length	283	6	no	gold standard
chr2L	19422100	19422101	FBgn0000481_Doc:7-4636	1	+	23	4629	4725	full_length	278	0	no	gold standard
chr2L	19702728	19702729	FBgn0042682_Rt1b:56-5111	0.438066	-	2	5055	5171	full_length	145	93	no	gold standard
chr2L	22000440	22000441	FBgn0000155_roo:4-9081	1	-	9	9077	9092	full_length	266	0	no	gold standard
chr2L	22242581	22242582	FBgn0000652_F-element:212-4264	1	-	26	4052	4708	full_length	315	0	no	gold standard
chr2R	1205805	1205806	FBgn0000155_roo:73-9050	0.464407	+	5	8977	9092	full_length	137	79	no	gold standard
chr2R	4429101	4429102	FBgn0000652_F-element:752-4669	1	-	28	3917	4708	full_length	256	0	no	gold standard
chr2R	5941912	5941913	FBgn0000481_Doc:18-4693	1	-	28	4675	4725	full_length	233	0	no	gold standard
chr2R	7131356	7131357	FBgn0000155_roo:58-9020	1	-	6	8962	9092	full_length	270	0	no	gold standard
chr2R	7954451	7954452	FBgn0000155_roo:26-8958	1	-	5	8932	9092	full_length	282	0	no	gold standard
chr2R	8528922	8528923	FBgn0001249_I-element:230-5056	1	-	25	4826	5371	full_length	291	0	no	gold standard
chr2R	9016590	9016591	FBgn0004082_Tirant:41-8524	1	-	7	8483	8526	full_length	289	0	no	gold standard
chr2R	11523711	11523712	FBgn0000652_F-element:56-4576	1	-	18	4520	4708	full_length	264	0	no	gold standard
chr2R	12546839	12546840	FBgn0000005_297:246-2294	0.0181818	-	2	2048	6995	fragmented	5	135	no	gold standard
chr2R	13586805	13586806	FBgn0000652_F-element:2501-4342	1	+	23	1841	4708	fragmented	98	0	no	gold standard
chr2R	13846860	13846861	FBgn0000155_roo:1400-8855	0.088685	-	1	7455	9092	full_length	29	149	no	gold standard
chr2R	13846952	13846953	FBgn0000155_roo:46-4442	1	-	18	4396	9092	fragmented	294	0	no	gold standard
chr2R	14013857	14013858	FBgn0000481_Doc:85-4627	1	+	26	4542	4725	full_length	285	0	no	gold standard
chr2R	16979729	16979730	FBgn0001207_HMS-Beagle:35-7062	1	-	12	7027	7062	full_length	253	0	no	gold standard
chr2R	17459827	17459828	FBgn0000638_FB:13-290	1	-	2	277	1106	fragmented	245	0	no	gold standard
chr2R	17643882	17643883	FBgn0000349_copia:64-5107	0.964809	-	20	5043	5143	full_length	329	6	no	gold standard
chr2R	19935645	19935646	FBgn0001249_I-element:4451-5267	0.202454	+	25	816	5371	fragmented	66	130	no	gold standard
chr2R	21112056	21112057	FBgn0000481_Doc:39-4693	1	+	29	4654	4725	full_length	289	0	no	gold standard
chr2R	22786317	22786318	FBgn0001210_hobo:46-705	1	-	95	659	2959	fragmented	324	0	no	gold standard
chr3L	2162773	2162774	FBgn0001249_I-element:31-5267	1	+	15	5236	5371	full_length	276	0	no	gold standard
chr3L	2540190	2540191	FBgn0000155_roo:922-8036	0.0337079	-	2	7114	9092	fragmented	12	172	no	gold standard
chr3L	2717647	2717648	FBgn0000155_roo:66-9020	1	-	8	8954	9092	full_length	244	0	no	gold standard
chr3L	4390409	4390410	FBgn0000155_roo:26-9000	1	+	4	8974	9092	full_length	333	0	no	gold standard
chr3L	9290610	9290611	FBgn0001210_hobo:2615-2956	0.994203	+	116	341	2959	fragmented	343	1	no	gold standard
chr3L	10055777	10055778	FBgn0001210_hobo:205-879	1	+	61	674	2959	fragmented	295	0	no	gold standard
chr3L	10278486	10278487	FBgn0000481_Doc:4-4693	1	+	27	4689	4725	full_length	274	0	no	gold standard
chr3L	14186224	14186225	FBgn0000481_Doc:144-4556	1	-	30	4412	4725	full_length	328	0	no	gold standard
chr3L	16002294	16002295	FBgn0000638_FB:759-956	1	-	14	197	1106	fragmented	255	0	no	gold standard
chr3L	16941387	16941388	FBgn0000155_roo:3685-9065	0.256798	+	5	5380	9092	fragmented	85	123	no	gold standard
chr3L	17150219	17150220	FBgn0001210_hobo:5-879	0.993243	-	94	874	2959	fragmented	294	1	no	gold standard
chr3L	18009058	18009059	FBgn0001210_hobo:123-868	0.774648	-	65	745	2959	fragmented	220	32	no	gold standard
chr3L	18645636	18645637	FBgn0000481_Doc:7-4693	1	-	26	4686	4725	full_length	280	0	no	gold standard
chr3L	21116061	21116062	FBgn0001249_I-element:81-5354	1	-	23	5273	5371	full_length	259	0	no	gold standard
chr3L	22359719	22359720	FBgn0000481_Doc:45-4652	1	+	36	4607	4725	full_length	272	0	no	gold standard
chr3L	22509050	22509051	FBgn0043969_diver:74-6064	1	-	14	5990	6112	full_length	300	0	no	gold standard
chr3L	25331871	25331872	FBgn0000481_Doc:1142-4556	1	+	30	3414	4725	fragmented	153	0	no	gold standard
chr3L	25935002	25935003	FBgn0000481_Doc:194-4693	0.973913	-	14	4499	4725	full_length	224	3	no	gold standard
chr3L	27716631	27716632	FBgn0000481_Doc:98-4305	1	-	15	4207	4725	full_length	183	0	no	gold standard
chr3R	1955097	1955098	FBgn0000652_F-element:213-4063	1	+	12	3850	4708	full_length	152	0	no	gold standard
chr3R	2695002	2695003	FBgn0000481_Doc:749-4693	1	-	8	3944	4725	full_length	125	0	no	gold standard
chr3R	4530241	4530242	FBgn0000005_297:5-6952	0.391549	+	4	6947	6995	full_length	139	108	no	gold standard
chr3R	5066668	5066669	FBgn0004082_Tirant:104-8505	1	-	4	8401	8526	full_length	254	0	no	gold standard
chr3R	6171825	6171826	FBgn0001249_I-element:125-5344	1	+	13	5219	5371	full_length	209	0	no	gold standard
chr3R	6601204	6601205	FBgn0000652_F-element:1096-4680	1	+	42	3584	4708	fragmented	290	0	no	gold standard
chr3R	6903901	6903902	FBgn0000155_roo:59-9065	1	+	21	9006	9092	full_length	298	0	no	gold standard
chr3R	6959817	6959818	FBgn0001249_I-element:29-5288	1	-	18	5259	5371	full_length	254	0	no	gold standard
chr3R	8624396	8624397	FBgn0000155_roo:27-8992	1	+	9	8965	9092	full_length	248	0	no	gold standard
chr3R	9798106	9798107	FBgn0000481_Doc:111-4649	1	+	28	4538	4725	full_length	303	0	no	gold standard
chr3R	10541240	10541241	FBgn0001210_hobo:2512-2919	1	+	96	407	2959	fragmented	280	0	no	gold standard
chr3R	11339508	11339509	FBgn0000155_roo:29-8911	0.278431	-	1	8882	9092	full_length	71	92	no	gold standard
chr3R	12516020	12516021	FBgn0000349_copia:155-5068	1	-	12	4913	5143	full_length	282	0	no	gold standard
chr3R	13259883	13259884	FBgn0001210_hobo:2459-2956	0.080597	+	7	497	2959	fragmented	27	154	no	gold standard
chr3R	15756355	15756356	FBgn0001210_hobo:2583-2869	1	+	87	286	2959	fragmented	257	0	no	gold standard
chr3R	16133993	16133994	FBgn0001249_I-element:31-5344	1	+	22	5313	5371	full_length	239	0	no	gold standard
chr3R	16231639	16231640	FBgn0000652_F-element:186-4602	1	+	36	4416	4708	full_length	280	0	no	gold standard
chr3R	17056357	17056358	FBgn0001210_hobo:2592-2946	1	+	94	354	2959	fragmented	312	0	no	gold standard
chr3R	17314753	17314754	FBgn0000005_297:240-6901	0.125448	-	1	6661	6995	full_length	35	122	no	gold standard
chr3R	19503272	19503273	FBgn0001210_hobo:166-903	1	-	87	737	2959	fragmented	276	0	no	gold standard
chr3R	19564293	19564294	FBgn0001249_I-element:21-5311	1	+	11	5290	5371	full_length	228	0	no	gold standard
chr3R	20815130	20815131	FBgn0000481_Doc:7-4693	1	+	35	4686	4725	full_length	282	0	no	gold standard
chr3R	21616920	21616921	FBgn0004082_Tirant:6647-8431	1	+	32	1784	8526	fragmented	218	0	no	gold standard
chr3R	21650390	21650391	FBgn0001210_hobo:2695-2930	1	+	92	235	2959	fragmented	303	0	no	gold standard
chr3R	21809820	21809821	FBgn0000481_Doc:228-4556	1	+	25	4328	4725	full_length	266	0	no	gold standard
chr3R	22469137	22469138	FBgn0001210_hobo:308-2956	1	+	78	2648	2959	full_length	270	0	no	gold standard
chr3R	22590789	22590790	FBgn0000481_Doc:71-4661	1	-	37	4590	4725	full_length	320	0	no	gold standard
chr3R	22590932	22590933	FBgn0000481_Doc:227-685	0.134831	-	2	458	4725	fragmented	48	154	no	gold standard
chr3R	22894935	22894936	FBgn0000481_Doc:259-4649	0.274809	+	8	4390	4725	full_length	72	95	no	gold standard
chr3R	23390912	23390913	FBgn0001249_I-element:27-5318	1	-	8	5291	5371	full_length	202	0	no	gold standard
chr3R	23601344	23601345	FBgn0001210_hobo:95-806	1	-	96	711	2959	fragmented	298	0	no	gold standard
chr3R	24684881	24684882	FBgn0001210_hobo:83-303	0.763158	-	83	220	2959	fragmented	232	36	no	gold standard
chr3R	24865963	24865964	FBgn0000481_Doc:68-4676	1	-	41	4608	4725	full_length	256	0	no	gold standard
chr3R	25532675	25532676	FBgn0000155_roo:8198-9065	0.799373	+	29	867	9092	fragmented	255	32	no	gold standard
chr3R	26196728	26196729	FBgn0001249_I-element:266-5267	1	-	16	5001	5371	full_length	222	0	no	gold standard
chr3R	26795604	26795605	FBgn0001210_hobo:2460-2956	1	+	112	496	2959	fragmented	355	0	no	gold standard
chr3R	28137653	28137654	FBgn0001210_hobo:2486-2902	1	+	103	416	2959	fragmented	324	0	no	gold standard
chr3R	29776814	29776815	FBgn0000652_F-element:36-4643	0.910931	-	2	4607	4708	full_length	225	11	no	gold standard
chr3R	29777062	29777063	FBgn0000652_F-element:67-2798	0.814286	-	4	2731	4708	fragmented	114	13	no	gold standard
chr3R	29777195	29777196	FBgn0000652_F-element:66-1574	0.921053	-	22	1508	4708	fragmented	210	9	no	gold standard
chr3R	31234266	31234267	FBgn0000155_roo:8705-9041	0.377907	+	56	336	9092	fragmented	130	107	no	gold standard
chr3R	31626388	31626389	FBgn0000155_roo:81-9065	0.569343	+	2	8984	9092	full_length	156	59	no	gold standard
chr3R	31884646	31884647	FBgn0001210_hobo:154-862	1	-	121	708	2959	fragmented	346	0	no	gold standard
chr4	940394	940395	FBgn0000481_Doc:32-4693	1	+	36	4661	4725	full_length	287	0	no	gold standard
chrX	2574161	2574162	FBgn0000155_roo:59-9041	0.903704	+	5	8982	9092	full_length	244	13	no	gold standard
chrX	3308262	3308263	FBgn0001210_hobo:2486-2869	1	+	88	383	2959	fragmented	296	0	no	gold standard
chrX	3424566	3424567	FBgn0000155_roo:25-9020	0.05625	-	1	8995	9092	full_length	18	151	no	gold standard
chrX	3424724	3424725	FBgn0000155_roo:105-9020	1	-	10	8915	9092	full_length	297	0	no	gold standard
chrX	3562863	3562864	FBgn0043969_diver:0-5888	1	+	7	5888	6112	full_length	303	0	no	gold standard
chrX	4986686	4986687	FBgn0000349_copia:107-5124	1	-	13	5017	5143	full_length	250	0	no	gold standard
chrX	6542967	6542968	FBgn0001249_I-element:8-5161	1	+	16	5153	5371	full_length	236	0	no	gold standard
chrX	7742301	7742302	FBgn0001210_hobo:2620-2759	0.569231	+	43	139	2959	fragmented	148	56	no	gold standard
chrX	7905264	7905265	FBgn0000481_Doc:216-4607	1	-	24	4391	4725	full_length	257	0	no	gold standard
chrX	9205129	9205130	FBgn0000155_roo:212-8992	1	+	2	8780	9092	full_length	293	0	no	gold standard
chrX	9429262	9429263	FBgn0001210_hobo:78-897	1	-	79	819	2959	fragmented	268	0	no	gold standard
chrX	10008802	10008803	FBgn0001210_hobo:45-879	1	-	66	834	2959	fragmented	228	0	no	gold standard
chrX	10107149	10107150	FBgn0000638_FB:79-1003	1	-	2	924	1106	full_length	218	0	no	gold standard
chrX	10317889	10317890	FBgn0000652_F-element:4084-4655	1	+	113	571	4708	fragmented	267	0	no	gold standard
chrX	10556317	10556318	FBgn0000481_Doc:110-4574	1	+	19	4464	4725	full_length	335	0	no	gold standard
chrX	10757726	10757727	FBgn0001210_hobo:2486-2866	1	+	80	380	2959	fragmented	269	0	no	gold standard
chrX	12724977	12724978	FBgn0000638_FB:163-938	1	-	21	775	1106	fragmented	234	0	no	gold standard
chrX	12756920	12756921	FBgn0000638_FB:215-802	1	-	17	587	1106	fragmented	236	0	no	gold standard
chrX	12757188	12757189	FBgn0000638_FB:687-979	0.0877193	-	2	292	1106	fragmented	25	130	no	gold standard
chrX	13159609	13159610	FBgn0000481_Doc:15-4676	1	+	13	4661	4725	full_length	263	0	no	gold standard
chrX	13718691	13718692	FBgn0001207_HMS-Beagle:175-7022	1	+	9	6847	7062	full_length	263	0	no	gold standard
chrX	14375313	14375314	FBgn0001210_hobo:120-2946	1	+	76	2826	2959	full_length	250	0	no	gold standard
chrX	14708465	14708466	FBgn0000155_roo:4-9065	0.0962963	-	2	9061	9092	full_length	26	122	no	gold standard
chrX	14825784	14825785	FBgn0004082_Tirant:81-8524	1	+	5	8443	8526	full_length	264	0	no	gold standard
chrX	15816880	15816881	FBgn0001210_hobo:579-2956	0.992593	-	82	2377	2959	full_length	268	1	no	gold standard
chrX	17170634	17170635	FBgn0003007_opus:32-7509	1	-	7	7477	7521	full_length	264	0	no	gold standard
chrX	17947291	17947292	FBgn0001210_hobo:45-806	1	-	56	761	2959	fragmented	197	0	no	gold standard
chrX	18358590	18358591	FBgn0000652_F-element:4041-4680	1	-	103	639	4708	fragmented	247	0	no	gold standard
chrX	18514679	18514680	FBgn0000481_Doc:17-4693	1	-	18	4676	4725	full_length	261	0	no	gold standard
chrX	19195943	19195944	FBgn0000638_FB:89-886	1	-	8	797	1106	fragmented	227	0	no	gold standard
chrX	20448464	20448465	FBgn0001249_I-element:30-5311	1	-	12	5281	5371	full_length	263	0	no	gold standard
chrX	20448620	20448621	FBgn0001249_I-element:2143-3482	0.0890411	-	1	1339	5371	fragmented	26	133	no	gold standard
chrX	22630034	22630035	FBgn0000481_Doc:2807-4676	1	-	77	1869	4725	fragmented	283	0	no	gold standard
chrX	23094169	23094170	FBgn0000005_297:164-6719	0.130742	+	2	6555	6995	full_length	37	123	no	gold standard
chr2R	38589	38590	FBgn0000481_Doc:2452-4412	0.139726	+	2	1960	4725	fragmented	51	157	no	gold standard
chr2R	5601205	5601206	FBgn0000481_Doc:143-4676	0.5053	-	16	4533	4725	full_length	143	70	no	gold standard
chr3L	23188235	23188236	FBgn0000481_Doc:2535-4556	0.805825	-	35	2021	4725	fragmented	249	30	no	gold standard
chr3R	1055289	1055290	FBgn0001207_HMS-Beagle:26-6954	0.236111	-	4	6928	7062	full_length	170	275	no	gold standard
chr3R	1413369	1413370	FBgn0001207_HMS-Beagle:50-7006	0.576577	+	3	6956	7062	full_length	128	47	no	gold standard
chrX	17557100	17557101	FBgn0001210_hobo:7-879	0.987692	-	102	872	2959	fragmented	321	2	no	gold standard
chrX	23217265	23217266	FBgn0003909_R2-element:2849-3513	0.020301	+	40	664	3607	fragmented	495	11944	no	gold standard

## Sheet: manually filtered
Supplementary Table 3. Related to Figure 3. Gold standard transposon insertions detected by Pacbio sequencing.
Transposon insertions manually filtered
chromosome	start	end	TE:TE_start-TE_end	frequency	strand	supporting reads	insertion length	consensus sequence length	insertion type	supporting reads + split reads	unsupporting reads	if inserted in the same transposon copy	description
chr2L	977939	977940	FBgn0000155_roo:1288-3203	0.047619	+	1	1915	9092	truncated	16	160	yes	manual filtered
chr2L	999253	999254	FBgn0000155_roo:3971-5911	0.0176211	-	1	1940	9092	truncated	16	446	yes	manual filtered
chr2L	5343238	5343239	FBgn0000481_Doc:2456-4164	0.0346667	-	1	1708	4725	truncated	13	181	yes	manual filtered
chr2L	6438713	6438714	FBgn0000155_roo:2746-4914	0.0252101	+	1	2168	9092	truncated	12	232	yes	manual filtered
chr2L	8021352	8021353	FBgn0000481_Doc:2740-3524	0.0204415	-	1	784	4725	fragmented	25	599	yes	manual filtered
chr2L	8455124	8455125	FBgn0000155_roo:2737-6054	0.0140351	+	1	3317	9092	truncated	8	281	yes	manual filtered
chr2L	13856156	13856157	FBgn0000155_roo:3687-5446	0.015873	-	1	1759	9092	fragmented	9	279	yes	manual filtered
chr2L	14646025	14646026	FBgn0000155_roo:1627-5685	0.0262626	-	1	4058	9092	truncated	13	241	yes	manual filtered
chr2L	22915860	22915861	FBgn0000155_roo:5488-6411	0.0292887	+	1	923	9092	fragmented	21	348	yes	manual filtered
chr2L	23235794	23235795	FBgn0042682_Rt1b:2496-3129	0.0220588	-	1	633	5171	fragmented	24	532	yes	manual filtered
chr2R	984482	984483	FBgn0000481_Doc:2027-2937	0.0212766	-	1	910	4725	fragmented	17	391	yes	manual filtered
chr2R	988864	988865	FBgn0001249_I-element:1499-2467	0.0916031	-	1	968	5371	fragmented	24	119	yes	manual filtered
chr2R	1288947	1288948	FBgn0010302_Burdock:4482-4763	0.05	-	1	281	6411	fragmented	18	171	yes	manual filtered
chr2R	1414564	1414565	FBgn0063507_G2:1942-2439	0.0239833	+	1	497	3102	fragmented	23	468	yes	manual filtered
chr2R	2351363	2351364	FBgn0005384_3S18:1431-2853	0.0769231	+	1	1422	6126	truncated	27	162	yes	manual filtered
chr2R	2412875	2412876	FBgn0000155_roo:15-5304	0.015748	-	1	5289	9092	truncated	12	375	yes	manual filtered
chr2R	2581229	2581230	FBgn0000155_roo:1840-5632	0.019802	-	1	3792	9092	truncated	12	297	yes	manual filtered
chr2R	4925061	4925062	FBgn0000481_Doc:176-3593	0.0301205	+	1	3417	4725	truncated	10	161	yes	manual filtered
chr2R	9355698	9355699	FBgn0000155_roo:4065-5632	0.0131827	-	1	1567	9092	fragmented	7	262	yes	manual filtered
chr2R	10182366	10182367	FBgn0000155_roo:2552-3458	0.0229885	-	1	906	9092	fragmented	12	255	yes	manual filtered
chr2R	11013420	11013421	FBgn0000155_roo:995-5519	0.012024	-	1	4524	9092	truncated	12	493	yes	manual filtered
chr2R	12710413	12710414	FBgn0000155_roo:3070-6263	0.105485	+	1	3193	9092	truncated	50	212	yes	manual filtered
chr2R	12790830	12790831	FBgn0000155_roo:3549-6333	0.014652	-	1	2784	9092	truncated	8	269	yes	manual filtered
chr2R	20369564	20369565	FBgn0000155_roo:990-4561	0.029703	+	1	3571	9092	truncated	9	147	yes	manual filtered
chr2R	21741157	21741158	FBgn0000155_roo:3321-5777	0.0455635	+	1	2456	9092	truncated	19	199	yes	manual filtered
chr2R	21741363	21741364	FBgn0000155_roo:3154-4076	0.0289855	+	1	922	9092	fragmented	12	201	yes	manual filtered
chr2R	21743238	21743239	FBgn0000155_roo:4937-6322	0.0277778	+	1	1385	9092	fragmented	14	245	yes	manual filtered
chr2R	24355901	24355902	FBgn0000155_roo:2478-4859	0.0243902	+	1	2381	9092	truncated	8	160	yes	manual filtered
chr2R	24356660	24356661	FBgn0000155_roo:3187-5555	0.0383481	+	1	2368	9092	truncated	13	163	yes	manual filtered
chr3L	111885	111886	FBgn0000155_roo:4975-7297	0.0261348	-	1	2322	9092	truncated	19	354	yes	manual filtered
chr3L	113050	113051	FBgn0000155_roo:3935-6247	0.0117647	-	1	2312	9092	truncated	8	336	yes	manual filtered
chr3L	8022585	8022586	FBgn0000638_FB:671-1003	0.440367	-	4	332	1106	truncated	192	122	yes	manual filtered
chr3L	8023609	8023610	FBgn0000638_FB:646-848	0.0889328	-	1	202	1106	fragmented	90	461	yes	manual filtered
chr3L	18050372	18050373	FBgn0000155_roo:2728-6063	0.0112994	+	1	3335	9092	truncated	4	175	yes	manual filtered
chr3L	19851390	19851391	FBgn0000155_roo:5210-6213	0.0116473	-	1	1003	9092	fragmented	7	297	yes	manual filtered
chr3L	24181415	24181416	FBgn0063534_Doc2-element:1843-3242	0.0320285	+	1	1399	4789	truncated	9	136	yes	manual filtered
chr3L	26158609	26158610	FBgn0000652_F-element:832-1616	0.0178571	-	1	784	4708	fragmented	4	110	yes	manual filtered
chr3R	350064	350065	FBgn0000004_17.6:71-193	0.175439	+	8	122	7439	fragmented	80	188	yes	manual filtered
chr3R	1358951	1358952	FBgn0000481_Doc:1286-2950	0.0151844	-	1	1664	4725	truncated	14	454	yes	manual filtered
chr3R	14197802	14197803	FBgn0000155_roo:3780-5019	0.0237154	+	1	1239	9092	fragmented	12	247	yes	manual filtered
chr3R	17514228	17514229	FBgn0000006_412:5133-6323	0.0280992	+	1	1190	7567	fragmented	17	294	yes	manual filtered
chr3R	19444802	19444803	FBgn0000155_roo:3339-5144	0.0151844	+	1	1805	9092	fragmented	7	227	yes	manual filtered
chr3R	22243201	22243202	FBgn0000155_roo:4023-5257	0.0321285	-	1	1234	9092	fragmented	16	241	yes	manual filtered
chr3R	25729141	25729142	FBgn0000155_roo:3451-5804	0.043152	-	1	2353	9092	truncated	23	255	yes	manual filtered
chr3R	26378895	26378896	FBgn0000155_roo:3380-6475	0.0181818	-	1	3095	9092	truncated	17	459	yes	manual filtered
chr3R	26379181	26379182	FBgn0000155_roo:2774-6270	0.013363	-	1	3496	9092	truncated	12	443	yes	manual filtered
chrX	105491	105492	FBgn0004141_HeT-A:3540-6068	0.093432	+	1	2528	6083	truncated	101	490	yes	manual filtered
chrX	1740578	1740579	FBgn0000155_roo:3330-5685	0.0140449	-	1	2355	9092	truncated	10	351	yes	manual filtered
chrX	6173657	6173658	FBgn0044355_Quasimodo:5132-5362	0.0402576	-	2	230	7387	fragmented	25	298	yes	manual filtered
chrX	7126271	7126272	FBgn0000155_roo:1004-2351	0.0204082	+	1	1347	9092	fragmented	7	168	yes	manual filtered
chrX	11647346	11647347	FBgn0000638_FB:564-848	0.141274	-	39	284	1106	truncated	102	310	yes	manual filtered
chrX	18963250	18963251	FBgn0000155_roo:1111-2236	0.0237467	-	1	1125	9092	fragmented	9	185	yes	manual filtered
chrX	21895279	21895280	FBgn0000155_roo:785-1813	0.0295858	+	1	1028	9092	fragmented	5	82	yes	manual filtered
chrX	22996620	22996621	FBgn0000155_roo:5952-6176	0.0275229	+	1	224	9092	fragmented	12	212	yes	manual filtered
chrX	23227381	23227382	FBgn0003908_R1A1-element:265-2856	0.0283533	+	2	2591	5356	truncated	624	10692	yes	manual filtered
chrX	23228725	23228726	FBgn0003908_R1A1-element:272-1667	0.0363253	+	9	1395	5356	truncated	620	8224	yes	manual filtered
chrX	23239325	23239326	FBgn0003908_R1A1-element:5001-5282	0.0268562	+	45	281	5356	fragmented	1037	18788	yes	manual filtered
chrX	23415803	23415804	FBgn0003908_R1A1-element:2257-4262	0.0421341	+	1	2005	5356	truncated	308	3501	yes	manual filtered
chrX	23424459	23424460	FBgn0001100_G-element:1424-4192	0.0813124	-	1	2768	4346	truncated	114	644	yes	manual filtered
chrX	23523227	23523228	FBgn0003908_R1A1-element:4217-4457	0.145738	-	1	240	5356	fragmented	607	1779	yes	manual filtered
chrX	23530415	23530416	FBgn0003908_R1A1-element:1569-4542	0.171254	+	5	2973	5356	truncated	1151	2785	yes	manual filtered
chrY	440163	440164	FBgn0002745_micropia:5092-5147	1	-	1	55	5461	fragmented	49	0	yes	manual filtered

## Sheet: unsupported by Illumina reads
Supplementary Table 3. Related to Figure 3. Gold standard transposon insertions detected by Pacbio sequencing.
Transposon insertions unsupported by Illumina reads
chromosome	start	end	TE:TE_start-TE_end	frequency	strand	supporting reads	insertion length	consensus sequence length	insertion type	supporting reads + split reads	unsupporting reads	if inserted in the same transposon copy	description
chr2L	841132	841133	FBgn0000005_297:159-6939	0.0359281	+	1	6780	6995	full_length	12	161	no	unsupported by Illumina reads
chr2L	968653	968654	FBgn0001210_hobo:28-901	0.0331126	-	3	873	2959	fragmented	10	146	no	unsupported by Illumina reads
chr2L	1319812	1319813	FBgn0001249_I-element:1-5288	0.040293	-	1	5287	5371	full_length	11	131	no	unsupported by Illumina reads
chr2L	3440029	3440030	FBgn0001210_hobo:2591-2933	0.0402685	+	1	342	2959	fragmented	12	143	no	unsupported by Illumina reads
chr2L	4711211	4711212	FBgn0063455_Stalker2:2737-7182	0.0496894	-	1	4445	7672	fragmented	16	153	no	unsupported by Illumina reads
chr2L	5404339	5404340	FBgn0000155_roo:4763-5605	0.0334347	+	1	842	9092	fragmented	11	159	no	unsupported by Illumina reads
chr2L	6570274	6570275	FBgn0001210_hobo:123-862	0.289256	-	2	739	2959	fragmented	105	129	no	unsupported by Illumina reads
chr2L	6711898	6711899	FBgn0001210_hobo:2519-2933	0.134831	+	15	414	2959	fragmented	48	154	no	unsupported by Illumina reads
chr2L	7772000	7772001	FBgn0001283_jockey:4501-4872	0.0791367	+	1	371	5020	fragmented	22	128	no	unsupported by Illumina reads
chr2L	9127165	9127166	FBgn0010302_Burdock:85-1075	0.0645161	-	1	990	6411	fragmented	20	145	no	unsupported by Illumina reads
chr2L	9618423	9618424	FBgn0000005_297:802-6849	0.0368098	+	1	6047	6995	full_length	12	157	no	unsupported by Illumina reads
chr2L	9626152	9626153	FBgn0001210_hobo:56-879	0.0574018	-	5	823	2959	fragmented	19	156	no	unsupported by Illumina reads
chr2L	10502585	10502586	FBgn0000155_roo:105-9065	0.0511364	-	1	8960	9092	full_length	18	167	no	unsupported by Illumina reads
chr2L	10977163	10977164	FBgn0005773_Bari1:9-1605	0.0487106	-	2	1596	1728	full_length	17	166	no	unsupported by Illumina reads
chr2L	11039866	11039867	FBgn0000005_297:4-6974	0.0273556	+	1	6970	6995	full_length	9	160	no	unsupported by Illumina reads
chr2L	12390305	12390306	FBgn0000155_roo:8722-9000	0.0452962	+	2	278	9092	fragmented	13	137	no	unsupported by Illumina reads
chr2L	13244752	13244753	FBgn0001210_hobo:78-806	0.038806	-	1	728	2959	fragmented	13	161	no	unsupported by Illumina reads
chr2L	14022957	14022958	FBgn0000349_copia:10-5061	0.0508475	+	1	5051	5143	full_length	18	168	no	unsupported by Illumina reads
chr2L	14751862	14751863	FBgn0001249_I-element:3485-5226	0.0533333	-	1	1741	5371	fragmented	16	142	no	unsupported by Illumina reads
chr2L	15155142	15155143	FBgn0001210_hobo:2459-2732	0.112628	+	9	273	2959	fragmented	33	130	no	unsupported by Illumina reads
chr2L	17751663	17751664	FBgn0001210_hobo:2469-2933	0.152542	+	7	464	2959	fragmented	36	100	no	unsupported by Illumina reads
chr2L	20003505	20003506	FBgn0061485_rover:101-7277	0.038961	-	1	7176	7318	full_length	12	148	no	unsupported by Illumina reads
chr2L	20227557	20227558	FBgn0001210_hobo:165-806	0.0432099	-	1	641	2959	fragmented	14	155	no	unsupported by Illumina reads
chr2L	21022243	21022244	FBgn0000638_FB:823-956	0.177215	-	1	133	1106	fragmented	196	455	no	unsupported by Illumina reads
chr2L	21156379	21156380	FBgn0000481_Doc:2527-3646	0.0397727	-	1	1119	4725	fragmented	14	169	no	unsupported by Illumina reads
chr2L	21379910	21379911	FBgn0043969_diver:39-6099	0.0492754	+	1	6060	6112	full_length	17	164	no	unsupported by Illumina reads
chr2L	22346458	22346459	FBgn0000155_roo:693-1805	0.0443038	+	2	1112	9092	fragmented	14	151	no	unsupported by Illumina reads
chr2L	23449593	23449594	FBgn0001207_HMS-Beagle:4-7041	0.252874	+	1	7037	7062	full_length	44	65	no	unsupported by Illumina reads
chr2R	1160717	1160718	FBgn0003908_R1A1-element:78-2403	0.117647	+	1	2325	5356	fragmented	32	120	no	unsupported by Illumina reads
chr2R	2659879	2659880	FBgn0043055_Ivk:2790-5118	0.235294	-	1	2328	5402	fragmented	72	117	no	unsupported by Illumina reads
chr2R	4879943	4879944	FBgn0000155_roo:198-1492	0.0373134	-	2	1294	9092	fragmented	10	129	no	unsupported by Illumina reads
chr2R	6749880	6749881	FBgn0000005_297:33-6916	0.0268456	-	1	6883	6995	full_length	8	145	no	unsupported by Illumina reads
chr2R	8315492	8315493	FBgn0001210_hobo:28-879	0.307692	-	37	851	2959	fragmented	104	117	no	unsupported by Illumina reads
chr2R	9263200	9263201	FBgn0001100_G-element:1339-1777	0.0308642	-	1	438	4346	fragmented	10	157	no	unsupported by Illumina reads
chr2R	11181046	11181047	FBgn0004082_Tirant:1598-1930	0.0555556	-	3	332	8526	fragmented	16	136	no	unsupported by Illumina reads
chr2R	11181125	11181126	FBgn0004082_Tirant:61-1492	0.0694444	-	1	1431	8526	fragmented	20	134	no	unsupported by Illumina reads
chr2R	12972243	12972244	FBgn0000349_copia:58-4909	0.0594315	+	1	4851	5143	full_length	23	182	no	unsupported by Illumina reads
chr2R	14494222	14494223	FBgn0005773_Bari1:232-1465	0.0472973	-	2	1233	1728	fragmented	14	141	no	unsupported by Illumina reads
chr2R	14547029	14547030	FBgn0001207_HMS-Beagle:14-7062	0.512367	-	7	7048	7062	full_length	145	69	no	unsupported by Illumina reads
chr2R	16508118	16508119	FBgn0001210_hobo:28-897	0.0814332	-	5	869	2959	fragmented	25	141	no	unsupported by Illumina reads
chr2R	16566912	16566913	FBgn0001210_hobo:2744-2956	0.0432099	+	2	212	2959	fragmented	14	155	no	unsupported by Illumina reads
chr2R	18744971	18744972	FBgn0001210_hobo:99-879	0.0716511	-	5	780	2959	fragmented	23	149	no	unsupported by Illumina reads
chr2R	19577092	19577093	FBgn0005773_Bari1:38-1655	0.0584416	-	1	1617	1728	full_length	18	145	no	unsupported by Illumina reads
chr2R	20068334	20068335	FBgn0003007_opus:6538-7453	0.0431655	-	2	915	7521	fragmented	12	133	no	unsupported by Illumina reads
chr2R	21093985	21093986	FBgn0000005_297:6155-6968	0.019943	+	1	813	6995	fragmented	7	172	no	unsupported by Illumina reads
chr2R	22230634	22230635	FBgn0001210_hobo:27-901	0.0349206	-	2	874	2959	fragmented	11	152	no	unsupported by Illumina reads
chr2R	22661211	22661212	FBgn0000005_297:43-6933	0.0417827	-	1	6890	6995	full_length	15	172	no	unsupported by Illumina reads
chr2R	22948765	22948766	FBgn0000005_297:18-6806	0.0357143	-	2	6788	6995	full_length	12	162	no	unsupported by Illumina reads
chr2R	23507583	23507584	FBgn0001249_I-element:3746-5302	0.0432277	-	2	1556	5371	fragmented	15	166	no	unsupported by Illumina reads
chr2R	24352980	24352981	FBgn0000155_roo:81-1634	0.033557	+	1	1553	9092	fragmented	10	144	no	unsupported by Illumina reads
chr3L	1141699	1141700	FBgn0001249_I-element:8-5354	0.107383	+	3	5346	5371	full_length	32	133	no	unsupported by Illumina reads
chr3L	1584568	1584569	FBgn0004082_Tirant:8175-8431	0.0340136	-	1	256	8526	fragmented	10	142	no	unsupported by Illumina reads
chr3L	3138140	3138141	FBgn0000349_copia:268-4873	0.0739726	+	3	4605	5143	full_length	27	169	no	unsupported by Illumina reads
chr3L	3505694	3505695	FBgn0001249_I-element:488-5360	0.0769231	-	1	4872	5371	full_length	22	132	no	unsupported by Illumina reads
chr3L	3546796	3546797	FBgn0000005_297:18-6876	0.0387097	-	1	6858	6995	full_length	12	149	no	unsupported by Illumina reads
chr3L	4254215	4254216	FBgn0000481_Doc:238-4693	0.037037	+	1	4455	4725	full_length	12	156	no	unsupported by Illumina reads
chr3L	4315799	4315800	FBgn0000481_Doc:828-1344	0.0492958	+	1	516	4725	fragmented	14	135	no	unsupported by Illumina reads
chr3L	4326378	4326379	FBgn0005773_Bari1:38-1624	0.136213	+	2	1586	1728	full_length	41	130	no	unsupported by Illumina reads
chr3L	6270858	6270859	FBgn0044355_Quasimodo:5117-6790	0.0408163	-	1	1673	7387	fragmented	12	141	no	unsupported by Illumina reads
chr3L	7899558	7899559	FBgn0000006_412:13-5943	0.0454545	+	1	5930	7567	fragmented	14	147	no	unsupported by Illumina reads
chr3L	8017816	8017817	FBgn0000638_FB:600-648	0.00421941	+	1	48	1106	fragmented	1	118	no	unsupported by Illumina reads
chr3L	9793064	9793065	FBgn0063447_accord:11-1120	0.046729	+	1	1109	7404	fragmented	15	153	no	unsupported by Illumina reads
chr3L	9818786	9818787	FBgn0001249_I-element:2922-5093	0.0523416	-	2	2171	5371	fragmented	19	172	no	unsupported by Illumina reads
chr3L	10015736	10015737	FBgn0000005_297:45-6069	0.028754	+	2	6024	6995	full_length	9	152	no	unsupported by Illumina reads
chr3L	12016434	12016435	FBgn0014947_flea:30-5018	0.0440252	-	1	4988	5034	full_length	14	152	no	unsupported by Illumina reads
chr3L	12165270	12165271	FBgn0000005_297:44-6933	0.0510511	+	1	6889	6995	full_length	17	158	no	unsupported by Illumina reads
chr3L	13332724	13332725	FBgn0001210_hobo:26-903	0.0501672	-	2	877	2959	fragmented	15	142	no	unsupported by Illumina reads
chr3L	13569578	13569579	FBgn0001210_hobo:2798-2956	0.0333333	+	1	158	2959	fragmented	8	116	no	unsupported by Illumina reads
chr3L	14780014	14780015	FBgn0000349_copia:28-4817	0.0406504	-	1	4789	5143	full_length	10	118	no	unsupported by Illumina reads
chr3L	14882040	14882041	FBgn0001210_hobo:78-901	0.0385965	-	1	823	2959	fragmented	11	137	no	unsupported by Illumina reads
chr3L	16945574	16945575	FBgn0000155_roo:819-7352	0.0574018	+	1	6533	9092	fragmented	19	156	no	unsupported by Illumina reads
chr3L	17016004	17016005	FBgn0000652_F-element:2515-2836	0.0392749	+	1	321	4708	fragmented	13	159	no	unsupported by Illumina reads
chr3L	18237544	18237545	FBgn0000652_F-element:3293-3987	0.0324675	+	1	694	4708	fragmented	10	149	no	unsupported by Illumina reads
chr3L	18813478	18813479	FBgn0000005_297:210-6974	0.0358127	+	1	6764	6995	full_length	13	175	no	unsupported by Illumina reads
chr3L	19528759	19528760	FBgn0003519_Stalker:6908-7191	0.0278884	-	1	283	7256	fragmented	7	122	no	unsupported by Illumina reads
chr3L	22344990	22344991	FBgn0001210_hobo:2460-2956	0.0437956	+	1	496	2959	fragmented	12	131	no	unsupported by Illumina reads
chr3L	22791017	22791018	FBgn0000005_297:691-6368	0.0514706	-	1	5677	6995	full_length	14	129	no	unsupported by Illumina reads
chr3L	27716119	27716120	FBgn0000481_Doc:77-4574	0.110048	-	1	4497	4725	full_length	23	93	no	unsupported by Illumina reads
chr3R	3396017	3396018	FBgn0000481_Doc:82-4589	0.152318	-	2	4507	4725	full_length	23	64	no	unsupported by Illumina reads
chr3R	3461974	3461975	FBgn0001207_HMS-Beagle:36-7006	0.029703	+	1	6970	7062	full_length	9	147	no	unsupported by Illumina reads
chr3R	5362385	5362386	FBgn0063455_Stalker2:7428-7653	0.0485437	+	1	225	7672	fragmented	15	147	no	unsupported by Illumina reads
chr3R	6410121	6410122	FBgn0000005_297:54-2396	0.0223881	-	1	2342	6995	fragmented	6	131	no	unsupported by Illumina reads
chr3R	8623432	8623433	FBgn0000155_roo:25-9000	0.0568562	+	1	8975	9092	full_length	17	141	no	unsupported by Illumina reads
chr3R	8822180	8822181	FBgn0000007_1731:484-2672	0.0530612	-	3	2188	4648	fragmented	13	116	no	unsupported by Illumina reads
chr3R	9018549	9018550	FBgn0001207_HMS-Beagle:1117-1205	0.0358306	+	1	88	7062	fragmented	11	148	no	unsupported by Illumina reads
chr3R	9455017	9455018	FBgn0001210_hobo:34-897	0.0212766	-	2	863	2959	fragmented	5	115	no	unsupported by Illumina reads
chr3R	10207259	10207260	FBgn0001210_hobo:2511-2956	0.0350404	+	3	445	2959	fragmented	13	179	no	unsupported by Illumina reads
chr3R	11860692	11860693	FBgn0003908_R1A1-element:2976-3725	0.0455927	+	1	749	5356	fragmented	15	157	no	unsupported by Illumina reads
chr3R	12236037	12236038	FBgn0001249_I-element:4986-5354	0.0841751	+	7	368	5371	fragmented	25	136	no	unsupported by Illumina reads
chr3R	13198520	13198521	FBgn0000652_F-element:183-4660	0.030303	+	1	4477	4708	full_length	11	176	no	unsupported by Illumina reads
chr3R	13792209	13792210	FBgn0001210_hobo:28-866	0.048951	-	1	838	2959	fragmented	14	136	no	unsupported by Illumina reads
chr3R	14180249	14180250	FBgn0000652_F-element:32-2825	0.0251572	+	1	2793	4708	fragmented	8	155	no	unsupported by Illumina reads
chr3R	14716016	14716017	FBgn0000004_17.6:107-7393	0.0330579	+	1	7286	7439	full_length	8	117	no	unsupported by Illumina reads
chr3R	15453544	15453545	FBgn0000481_Doc:19-4693	0.0366197	-	1	4674	4725	full_length	13	171	no	unsupported by Illumina reads
chr3R	17412578	17412579	FBgn0000005_297:379-6918	0.040293	+	1	6539	6995	full_length	11	131	no	unsupported by Illumina reads
chr3R	17703006	17703007	FBgn0000004_17.6:56-7270	0.04375	+	1	7214	7439	full_length	14	153	no	unsupported by Illumina reads
chr3R	19028514	19028515	FBgn0063917_McClintock:2383-3313	0.0294118	-	2	930	6450	fragmented	10	165	no	unsupported by Illumina reads
chr3R	20076426	20076427	FBgn0001210_hobo:76-879	0.0930233	-	8	803	2959	fragmented	24	117	no	unsupported by Illumina reads
chr3R	20155425	20155426	FBgn0001210_hobo:101-879	0.105556	-	11	778	2959	fragmented	38	161	no	unsupported by Illumina reads
chr3R	20332916	20332917	FBgn0001283_jockey:2715-4970	0.0263158	+	1	2255	5020	fragmented	8	148	no	unsupported by Illumina reads
chr3R	20791420	20791421	FBgn0001210_hobo:46-897	0.049505	-	1	851	2959	fragmented	15	144	no	unsupported by Illumina reads
chr3R	21158307	21158308	FBgn0005773_Bari1:48-1667	0.0328947	+	1	1619	1728	full_length	10	147	no	unsupported by Illumina reads
chr3R	21910364	21910365	FBgn0003908_R1A1-element:2786-4622	0.0444444	-	2	1836	5356	fragmented	12	129	no	unsupported by Illumina reads
chr3R	23481057	23481058	FBgn0000155_roo:8096-9065	0.0532915	+	3	969	9092	fragmented	17	151	no	unsupported by Illumina reads
chr3R	24015778	24015779	FBgn0005773_Bari1:157-1718	0.0327273	-	2	1561	1728	full_length	9	133	no	unsupported by Illumina reads
chr3R	24712061	24712062	FBgn0000481_Doc:6-4589	0.0465116	+	1	4583	4725	full_length	12	123	no	unsupported by Illumina reads
chr3R	24810021	24810022	FBgn0010302_Burdock:101-1042	0.046729	-	1	941	6411	fragmented	15	153	no	unsupported by Illumina reads
chr3R	25950083	25950084	FBgn0001207_HMS-Beagle:1086-1223	0.0448718	-	1	137	7062	fragmented	14	149	no	unsupported by Illumina reads
chr3R	26237546	26237547	FBgn0000005_297:173-6892	0.0447761	-	1	6719	6995	full_length	15	160	no	unsupported by Illumina reads
chr3R	26472446	26472447	FBgn0001210_hobo:2584-2946	0.0301003	+	1	362	2959	fragmented	9	145	no	unsupported by Illumina reads
chr3R	27238557	27238558	FBgn0000005_297:5039-6968	0.0454545	+	2	1929	6995	fragmented	16	168	no	unsupported by Illumina reads
chr3R	29363742	29363743	FBgn0001210_hobo:2486-2792	0.0375	+	3	306	2959	fragmented	12	154	no	unsupported by Illumina reads
chr3R	31187469	31187470	FBgn0001249_I-element:7-5344	0.170068	+	6	5337	5371	full_length	50	122	no	unsupported by Illumina reads
chr3R	31243580	31243581	FBgn0000349_copia:52-4770	0.0689655	-	1	4718	5143	full_length	24	162	no	unsupported by Illumina reads
chr4	1147313	1147314	FBgn0063533_Doc3-element:1460-2847	0.15894	-	1	1387	4740	fragmented	48	127	no	unsupported by Illumina reads
chrX	1305072	1305073	FBgn0005773_Bari1:6-1718	0.0513595	-	3	1712	1728	full_length	17	157	no	unsupported by Illumina reads
chrX	1832746	1832747	FBgn0000005_297:2-6951	0.0374332	+	1	6949	6995	full_length	14	180	no	unsupported by Illumina reads
chrX	5245339	5245340	FBgn0001210_hobo:2497-2946	0.0510949	+	4	449	2959	fragmented	14	130	no	unsupported by Illumina reads
chrX	6451948	6451949	FBgn0001210_hobo:2620-2946	0.134228	+	11	326	2959	fragmented	40	129	no	unsupported by Illumina reads
chrX	7061362	7061363	FBgn0001210_hobo:2533-2956	0.0340136	+	3	423	2959	fragmented	10	142	no	unsupported by Illumina reads
chrX	7747015	7747016	FBgn0000155_roo:6857-9081	0.111821	+	1	2224	9092	fragmented	35	139	no	unsupported by Illumina reads
chrX	7780864	7780865	FBgn0000005_297:361-6856	0.046595	+	1	6495	6995	full_length	13	133	no	unsupported by Illumina reads
chrX	8192651	8192652	FBgn0000005_297:43-6962	0.0248447	-	1	6919	6995	full_length	8	157	no	unsupported by Illumina reads
chrX	8405626	8405627	FBgn0003908_R1A1-element:763-1598	0.0510949	+	1	835	5356	fragmented	14	130	no	unsupported by Illumina reads
chrX	9310552	9310553	FBgn0000004_17.6:62-7301	0.0361446	-	1	7239	7439	full_length	9	120	no	unsupported by Illumina reads
chrX	10003573	10003574	FBgn0003908_R1A1-element:2094-2838	0.185185	+	1	744	5356	fragmented	40	88	no	unsupported by Illumina reads
chrX	10186325	10186326	FBgn0040267_Transpac:109-5200	0.123967	-	2	5091	5249	full_length	30	106	no	unsupported by Illumina reads
chrX	10525123	10525124	FBgn0000005_297:44-6968	1	-	2	6924	6995	full_length	323	0	no	unsupported by Illumina reads
chrX	10573390	10573391	FBgn0000349_copia:167-4763	0.0391459	-	1	4596	5143	full_length	11	135	no	unsupported by Illumina reads
chrX	11297788	11297789	FBgn0000005_297:37-6962	0.027451	+	1	6925	6995	full_length	7	124	no	unsupported by Illumina reads
chrX	11544459	11544460	FBgn0005773_Bari1:81-1709	0.0357143	+	1	1628	1728	full_length	10	135	no	unsupported by Illumina reads
chrX	12717725	12717726	FBgn0000349_copia:21-5068	0.0736842	+	1	5047	5143	full_length	21	132	no	unsupported by Illumina reads
chrX	13283141	13283142	FBgn0001249_I-element:250-5267	0.0368272	-	1	5017	5371	full_length	13	170	no	unsupported by Illumina reads
chrX	13369224	13369225	FBgn0000006_412:25-7466	0.0337838	+	1	7441	7567	full_length	10	143	no	unsupported by Illumina reads
chrX	13903291	13903292	FBgn0001249_I-element:87-5326	0.0519481	-	1	5239	5371	full_length	16	146	no	unsupported by Illumina reads
chrX	13999060	13999061	FBgn0000005_297:204-929	0.0318021	-	1	725	6995	fragmented	9	137	no	unsupported by Illumina reads
chrX	15427761	15427762	FBgn0000005_297:16-6507	0.0443686	-	1	6491	6995	full_length	13	140	no	unsupported by Illumina reads
chrX	16093833	16093834	FBgn0000155_roo:59-415	0.0507463	+	5	356	9092	fragmented	17	159	no	unsupported by Illumina reads
chrX	16828993	16828994	FBgn0000007_1731:14-4576	0.0491803	+	1	4562	4648	full_length	15	145	no	unsupported by Illumina reads
chrX	17319388	17319389	FBgn0000481_Doc:39-4636	0.0852713	-	2	4597	4725	full_length	22	118	no	unsupported by Illumina reads
chrX	18014537	18014538	FBgn0000005_297:172-6946	0.0372671	-	1	6774	6995	full_length	12	155	no	unsupported by Illumina reads
chrX	20844359	20844360	FBgn0000155_roo:924-2223	0.265306	+	1	1299	9092	fragmented	91	126	no	unsupported by Illumina reads
chrX	21585662	21585663	FBgn0005384_3S18:127-6096	0.0865052	-	1	5969	6126	full_length	25	132	no	unsupported by Illumina reads
chrX	22433194	22433195	FBgn0063431_gypsy6:6312-7577	0.998068	-	17	1265	7826	fragmented	104360	101	no	unsupported by Illumina reads
chrX	22845275	22845276	FBgn0000481_Doc:3582-3928	0.0397351	-	1	346	4725	fragmented	12	145	no	unsupported by Illumina reads
chrX	23321686	23321687	FBgn0015945_GATE:4812-5166	0.693989	-	20	354	8507	fragmented	127	28	no	unsupported by Illumina reads
chrY	3052722	3052723	FBgn0005673_1360:2757-3404	1	+	1	647	3409	fragmented	1	0	no	unsupported by Illumina reads
chr2L	10947746	10947747	FBgn0000481_Doc:2510-4676	0.507246	+	3	2166	4725	fragmented	105	51	no	unsupported by Illumina reads
chr2L	21044005	21044006	FBgn0003519_Stalker:0-7002	0.0360825	+	1	7002	7256	full_length	14	187	no	unsupported by Illumina reads
chr2L	22425554	22425555	FBgn0000481_Doc:4288-4693	0.239738	-	3	405	4725	fragmented	403	639	no	unsupported by Illumina reads
chr2L	22428312	22428313	FBgn0000481_Doc:4316-4673	0.235107	-	4	357	4725	fragmented	592	963	no	unsupported by Illumina reads
chr2L	22429703	22429704	FBgn0000481_Doc:4257-4508	0.230616	-	5	251	4725	fragmented	693	1156	no	unsupported by Illumina reads
chr2L	22456374	22456375	FBgn0000481_Doc:4350-4636	0.337294	-	17	286	4725	fragmented	738	725	no	unsupported by Illumina reads
chr2R	16118	16119	FBgn0063504_G5:388-1386	0.461078	+	1	998	4856	fragmented	154	90	no	unsupported by Illumina reads
chr2R	19273	19274	FBgn0063504_G5:21-4809	0.0523691	-	1	4788	4856	full_length	21	190	no	unsupported by Illumina reads
chr2R	347467	347468	FBgn0000481_Doc:40-4649	0.892157	+	23	4609	4725	full_length	182	11	no	unsupported by Illumina reads
chr2R	410264	410265	FBgn0042231_X-element:395-4620	0.126999	-	1	4225	4740	full_length	135	464	no	unsupported by Illumina reads
chr2R	2500245	2500246	FBgn0001207_HMS-Beagle:46-6927	0.176471	+	1	6881	7062	full_length	63	147	no	unsupported by Illumina reads
chr2R	6314047	6314048	FBgn0000155_roo:3-8855	0.32	+	2	8852	9092	full_length	208	221	no	unsupported by Illumina reads
chr2R	6363578	6363579	FBgn0062343_Dm88:3362-4554	0.0849673	-	1	1192	4558	fragmented	26	140	no	unsupported by Illumina reads
chr2R	6957701	6957702	FBgn0000155_roo:46-1460	0.0319149	+	1	1414	9092	fragmented	30	455	no	unsupported by Illumina reads
chr2R	10629771	10629772	FBgn0002697_mdg1:4496-4794	0.454545	-	26	298	7480	fragmented	170	102	no	unsupported by Illumina reads
chr2R	24178579	24178580	FBgn0005773_Bari1:52-1677	0.038961	-	1	1625	1728	full_length	21	259	no	unsupported by Illumina reads
chr3L	4335074	4335075	FBgn0001210_hobo:2617-2956	0.44894	+	40	339	2959	fragmented	233	143	no	unsupported by Illumina reads
chr3L	18717630	18717631	FBgn0000349_copia:78-5068	0.382789	-	15	4990	5143	full_length	258	208	no	unsupported by Illumina reads
chr3L	26354082	26354083	FBgn0063433_gypsy4:5986-6657	0.0339623	-	2	671	6852	fragmented	9	128	no	unsupported by Illumina reads
chr3L	27298780	27298781	FBgn0001207_HMS-Beagle:14-6974	0.117794	+	1	6960	7062	full_length	47	176	no	unsupported by Illumina reads
chr3L	27465537	27465538	FBgn0000481_Doc:8-4607	0.67147	+	19	4599	4725	full_length	233	57	no	unsupported by Illumina reads
chr3R	734215	734216	FBgn0000481_Doc:1654-4164	0.0318471	-	1	2510	4725	fragmented	5	76	no	unsupported by Illumina reads
chr3R	3157450	3157451	FBgn0000652_F-element:231-738	0.0588235	+	1	507	4708	fragmented	8	64	no	unsupported by Illumina reads
chr3R	3929430	3929431	FBgn0022937_Circe:440-1773	0.0182927	+	1	1333	7450	fragmented	6	161	no	unsupported by Illumina reads
chr3R	13146680	13146681	FBgn0000481_Doc:3605-4556	0.283352	+	44	951	4725	fragmented	257	325	no	unsupported by Illumina reads
chrX	3070881	3070882	FBgn0000638_FB:555-886	0.828571	+	4	331	1106	fragmented	232	24	no	unsupported by Illumina reads
chrX	4161660	4161661	FBgn0000349_copia:21-5143	0.0504808	+	2	5122	5143	full_length	42	395	no	unsupported by Illumina reads
chrX	21691306	21691307	FBgn0063897_Stalker4:1596-2894	0.0460526	-	1	1298	7359	fragmented	14	145	no	unsupported by Illumina reads
chrX	22093849	22093850	FBgn0063507_G2:97-2986	0.636888	-	23	2889	3102	full_length	221	63	no	unsupported by Illumina reads
chrX	23152524	23152525	FBgn0063427_invader4:2347-2998	0.0213256	+	1	651	3105	fragmented	37	849	no	unsupported by Illumina reads
chrX	23213424	23213425	FBgn0003908_R1A1-element:4070-5275	0.0176713	-	1	1205	5356	fragmented	1095	30435	no	unsupported by Illumina reads
chrX	23213785	23213786	FBgn0000004_17.6:7029-7393	0.0188691	+	31	364	7439	fragmented	1166	30314	no	unsupported by Illumina reads
chrX	23215039	23215040	FBgn0000155_roo:1550-6126	0.0176942	-	1	4576	9092	fragmented	1107	30728	no	unsupported by Illumina reads
chrX	23227691	23227692	FBgn0000652_F-element:136-4680	0.029254	+	1	4544	4708	full_length	627	10403	no	unsupported by Illumina reads
chrX	23381237	23381238	FBgn0063507_G2:41-2956	0.0506073	-	2	2915	3102	full_length	150	1407	no	unsupported by Illumina reads
chrX	23404207	23404208	FBgn0063447_accord:6890-7329	0.0659722	-	3	439	7404	fragmented	456	3228	no	unsupported by Illumina reads
chrY	1136709	1136710	FBgn0001207_HMS-Beagle:3929-6954	1	-	1	3025	7062	fragmented	28	0	no	unsupported by Illumina reads
