# Supplementary material for: A benchmark and an algorithm for detecting germline transposon insertions and measuring de novo transposon insertion frequencies
Source: Nucleic Acids Res. 2021 Jan 28;49(8):e44. doi: 10.1093/nar/gkab010 (PMC8096211; doi:10.1093/nar/gkab010)
Supplement: gkab010_Supplemental_Files [file gkab010_supplemental_files.zip › Supplementary Table S4.xlsx]

## Sheet: Legend
Supplementary Table S4 (Related to Methods). Transposon insertions detected in PacBio sequencing data.
This table summarizes the differences among the transposon-detecting algorithms benchmarked in this study.

## Sheet: Supplementary Table S4
Supplementary Table S4 (Related to Methods). Breif comparison of transposon detecting algorithms benchmarked in this study.
	TEMP2	TEMP	MELT	ERVcaller	Retroseq	RelocaTE2
usgae of split reads	yes	no	yes	yes	no	yes
filter of high coverage regions	yes	no	no	yes	no	yes
filter of insertions in the same annotated transposons	yes	yes	yes	yes	yes	yes
merge of insertions in the same locus	yes	no	no	no	no	no
estimate de novo insertion numbers	yes	no	no	no	no	no
support of multiple processor	yes	yes	no	yes	no	no
running speed	super fast	fast	slow	fast	fast	super slow
